# Supplementary material for: Role of Mitochondrial Glycerol-3-Phosphate Dehydrogenase in Metabolic Adaptations of Prostate Cancer
Source: Cells. 2020 Jul 23;9(8):1764. doi: 10.3390/cells9081764 (PMC7464303; doi:10.3390/cells9081764)
Supplement: Supplementary file 1 [file cells-09-01764-s001.zip]

Archive with 2 entries (2 files):
- Cells_mGPDH Supplementary figures.pdf
- Cells_mGPDH_Table S1.xlsx
