# Supplementary material for: Role of Mitochondrial Glycerol-3-Phosphate Dehydrogenase in Metabolic Adaptations of Prostate Cancer
Source: Cells. 2020 Jul 23;9(8):1764. doi: 10.3390/cells9081764 (PMC7464303; doi:10.3390/cells9081764)
Supplement: Supplementary file 1 [file cells-09-01764-s001.zip › Cells_mGPDH_Table S1.xlsx]

## Sheet: Description
Supplementary Table S1
Dependent peptides analysis
2 separate IP experiments (each in 3 injections) were analyzed together in MaxQuant as one experiment (named GPDHall6)
description of individual columns in MaxQuant output
Name	Separator	Description
Base peptide sequence		Base peptide sequence. Entries for the dependent peptides table get aggregated if they have the same base peptide sequence, modification and cluster index!
Modification		Modification. Entries for the dependent peptides table get aggregated if they have the same base peptide sequence, modification and cluster index!
Cluster index		Cluster index Entries for the dependent peptides table get aggregated if they have the same base peptide sequence, modification and cluster index!
Cluster mass		Cluster mass
Cluster mass SD		Cluster Mass SD
Cluster size total		Cluster Size Total
Cluster size forward		Cluster Size Forward
Cluster size reverse		Cluster Size Reverse
Base peptide raw file		This column contains the names of raw files that contained the original unmodified base peptide spectrum which were used to search for additional dependent peptides.
Matches in Raw files		This column represents all the raw files where the dependent Peptide could be found.
Type		The type of detection for the dependent peptide. Multi – A labeling multiplet was detected. Iso – An isotope pattern was detected.
Localization probability		Base peptide sequence combined with the localization probability of possible canidates for the modification
Max Probability		The column contains the highest probability form an aminoacid canidate.
Posterior error probability		Posterior error probability
Aminoacid localizations		This contains all the possible amino acid candidates for the modification as well as information if they could be n or c - Terminal.
Feature Ids		The Feature Id can be used with the according raw file to trace a dependent peptide entry back in other tables. E.g: AllPeptides or MatchedFeatures - tables.
Found by		Information about how Identification and Quantification was acquired. Regular dependent peptide search: base raw file and matched raw file are equal. Dependent base peptide aggregation search: an other raw file was utilized to identify then the one the dep. peptide is in. Match unidentified features: an unidentified feature was detected by match unidentified features but not dependent peptide sea…
Amount found by regular search		Information about how often specific Identification and Quantification was acquired.
Amount found by base peptide aggregation		Information about how often specific Identification and Quantification was acquired.
Amount found by match unidentified features		Information about how often specific Identification and Quantification was acquired.
AllPeptides Ids		This represents the index in the AllPeptides table of a dependent peptide entry. It's an easier way of finding the dependent peptide entry within the table than with the FeatureId!
Score
Mass difference		Mass Difference
Time difference		Time Difference
Peptide Length Difference		Peptide Length Difference
Protein IDs
Gene names		Gene Names
Protein names		Protein Names
Modification intensities
Modification scan numbers		The modification scan numbers can be used to search a dependent peptide entry in msmsScans table.
Base intensity Exp: GPDHall6		This column contains the base intensity for the experiment. If there are multiple dependent peptides found in this raw file than their intensities will get aggregated.
Modification intensity Exp: GPDHall6		This column contains the modification intensity for the experiment. If there are multiple dependent peptides found in this raw file than their intensities will get aggregated.
Ratio mod/base intensity Exp: GPDHall6		This column contains the ratio between modification and base intensity for the specific experiment.
MaxQuant "Dependent peptides" option enables identification of peptides characterized by unknown modifications,
containing mutations or resulting from the action of unknown proteases that remain unidentified during conventional
database search. The identification of such peptides depends on the identification of their unmodified counterparts and
takes into account the specific mass differences between MS1-level features and checks whether the MS/MS spectrum
can be interpreted as the modified version of an already-identified peptide.

## Sheet: mGPDH P43304 dependent peptides
Base peptide sequence	Modification	Mass difference	Ratio mod/base intensity Exp: GPDHall6	Cluster index	Cluster mass	Cluster mass SD	Cluster size total	Cluster size forward	Cluster size reverse	Base peptide raw file	Matches in Raw files	Type	Localization probability	Max Probability	Posterior error probability	Aminoacid localizations	Feature Ids	Found by	Amount found by regular search	Amount found by base peptide aggregation	Amount found by match unidentified features	AllPeptides Ids	Score	Mass difference	Time difference	Peptide Length Difference	Protein IDs	Gene names	Protein names	Modification intensities	Modification scan numbers	Base intensity Exp: GPDHall6	Modification intensity Exp: GPDHall6	Ratio mod/base intensity Exp: GPDHall6
AFQKAVKGTILVGGGALATVLGLSQFAHYR	Unmodified	-0.00159056	Infinity	915	-0.008575	0.03321	1235	1219	16	3	3	Multi	A(0.033)F(0.033)Q(0.033)K(0.033)A(0.033)V(0.033)K(0.033)G(0.033)T(0.033)I(0.033)L(0.033)V(0.033)G(0.033)G(0.033)G(0.033)A(0.033)L(0.033)A(0.033)T(0.033)V(0.033)L(0.033)G(0.033)L(0.033)S(0.033)Q(0.033)F(0.033)A(0.033)H(0.033)Y(0.033)R(0.033)	0.0333333	0.0054712	nterm;A;F;Q;K;V;G;T;I;L;S;H;Y;cterm;R	38677	Regular search	1	0		38677	89.3692	-0.00159056	0	0	P43304			1.12513e+06	37502	0	1.12513e+06	Infinity
AVKGTILVGGGALATVLGLSQFAHYR		-142.0995;-142.0996;-142.1008;-142.0999	1.1522	385	-142.1	0.0004579	11	11	0	2;3;4;5	2;3;4;5	Multi	A(0.011)V(0.011)K(0.242)G(0.242)T(0.242)I(0.242)L(0.011)VGGGALATVLGLSQFAHYR	0.24166	1.7099e-10	nterm;A;V;K;G;T;I	16003;16488;17963;17583	Regular search	4	0		16003;16488;17963;17583	171.532	-142.0995;-142.0996;-142.1008;-142.0999	-1.19;-1.18;-1.119;-1.141	0;0;0;0	P43304			3223541.37655024;3637830.74966631;4563043.95409689;2832739.89801319	28227;28398;29197;28929	1.23739e+07	1.42572e+07	1.1522
AKCVINATGPFTDSVR		1325.573;1325.576	1.09233	1664	1326	0.001322	3	3	0	0;1	0;1	Multi	A(0.473)K(0.473)C(0.026)V(0.026)INATGPFTDSVR	0.472663	0.0030839	nterm;A;K	55302;54446	Regular search	2	0		55302;54446	108.977	1325.573;1325.576	6.751;6.668	0;0	P43304			5598430.79778202;11898740.5933165	20598;20328	1.60182e+07	1.74972e+07	1.09233
MTIAGTTDTPTDVTHHPIPSEEDINFILNEVR	Loss of ammonia	-16.98815;-16.98806;-16.99282;-17.0208	1.09122	811	-17.02	0.007922	242	241	1	0;1;1;5	0;1;1;5	Multi	M(0.033)T(0.033)I(0.033)A(0.033)G(0.033)T(0.033)T(0.033)D(0.033)T(0.033)PT(0.033)D(0.033)V(0.033)T(0.033)H(0.033)H(0.033)P(0.033)I(0.033)P(0.016)S(0.016)E(0.016)E(0.016)D(0.176)I(0.176)N(0.016)FILNEVR	0.176302	0.0082835	nterm;M;T;I;A;G;D;V;H;P;S;E	43434;44590;44635;49892	Regular search	4	0		43434;44590;44635;49892	78.7702	-16.98815;-16.98806;-16.99282;-17.0208	0.5031;0.5175;1.198;-2.673	0;0;0;0	P43304			1526008640.13375;1681726943.95715;8598613.03453918;1762038.80636849	28566;28335;29156;26111	2.94908e+09	3.2181e+09	1.09122
MTIAGTTDTPTDVTHHPIPSEEDINFILNEVR	Comp.:ON2-C2H3S	-14.9825;-15.00368;-15.00335;-15.00226;-15.00079	0.999172	822	-15	0.005811	20	20	0	0;3;4;5;5	0;3;4;5;5	Multi	M(0.037)T(0.037)I(0.037)A(0.037)G(0.037)T(0.037)T(0.037)D(0.037)T(0.037)PT(0.037)D(0.037)V(0.037)T(0.037)H(0.037)H(0.037)P(0.018)I(0.018)P(0.018)S(0.018)E(0.018)E(0.018)D(0.018)I(0.304)N(0.018)FILNEVR	0.303528	0.027904	I;nterm;M;T;D;V;P;S;E;H	43887;47513;48059;50417;50452	Regular search	5	0		43887;47513;48059;50417;50452	81.2967	-14.9825;-15.00368;-15.00335;-15.00226;-15.00079	1.835;0.3969;1.58;0.3636;1.505	0;0;0;0;0	P43304			14705196.4570655;1436323315.26913;15389146.3636037;1464770523.31899;15453821.1410036	29843;28259;30130;28838;29802	2.94908e+09	2.94664e+09	0.999172
MTIAGTTDTPTDVTHHPIPSEEDINFILNEVR	Comp.:-HN	-15.01394;-15.00608;-15.0161;-15.01205;-15.00473;-15.01094	0.959624	821	-15.01	0.002975	43	35	8	0;0;1;2;4;5	0;0;1;2;4;5	Multi	M(0.017)T(0.017)IAGTTDTP(0.017)T(0.27)D(0.27)V(0.27)T(0.017)H(0.017)H(0.017)P(0.017)I(0.017)P(0.017)S(0.017)EEDINFILNEVR	0.269948	0.0085952	T;D;V;H;E;P;I;S	42399;43433;44688;46890;48026;49870	Regular search	6	0		42399;43433;44688;46890;48026;49870	97.4727	-15.01394;-15.00608;-15.0161;-15.01205;-15.00473;-15.01094	-3.52;0.5049;1.731;-3.384;0.4774;-3.506	0;0;0;0;0;0	P43304			40955962.1648528;1321418777.60139;14874211.8617911;41156841.7154517;1370708777.69895;40898503.2694827	25023;28589;29508;24615;29312;25299	2.94908e+09	2.83001e+09	0.959624
MTIAGTTDTPTDVTHHPIPSEEDINFILNEVR	Deamidation	0.9830039;0.9922104;0.9832851;0.9839014;0.9838242;0.9841258;0.993123;0.9838087;0.9834056;0.9816781;0.990045;0.987092;0.9836429;0.9827774;0.9840503;0.9853096;0.9823144;0.982713;0.9825726;0.993399	0.777478	940	0.9836	0.00449	861	855	6	0;0;0;0;1;1;1;1;1;1;1;2;2;2;2;3;3;3;4;4	0;0;0;0;1;1;1;1;1;1;1;2;2;2;2;3;3;3;4;4	Multi	MTIAGTTDTPTDVTHHPIPSEEDINFIL(0.021)N(0.956)E(0.021)VR	0.956239	7.8138e-16	N;E;I;F;L;P;S;V;cterm;R;D	42123;42959;64915;64929;45943;45951;46042;65072;65078;65105;65213;46821;63549;63561;65384;47125;65734;65744;48555;48698	Regular search	20	0		42123;42959;64915;64929;45943;45951;46042;65072;65078;65105;65213;46821;63549;63561;65384;47125;65734;65744;48555;48698	155.189	0.9830039;0.9922104;0.9832851;0.9839014;0.9838242;0.9841258;0.993123;0.9838087;0.9834056;0.9816781;0.990045;0.987092;0.9836429;0.9827774;0.9840503;0.9853096;0.9823144;0.982713;0.9825726;0.993399	-4.878;-1.047;-4.022;-3.561;-5.182;-4.802;-1.158;-4.011;-3.643;-4.02;1.124;-5.215;-3.925;-3.431;-3.665;-5.183;-4.16;-3.859;-4.76;-1.066	0;0;0;0;0;0;0;0;0;0;0;0;0;0;0;0;0;0;0;0	P43304			31555796.4095731;736305773.678305;5428652.99260892;17518340.597519;21719138.5954193;38063063.3944479;711678174.127723;4411779.74440658;4475058.9798814;6973882.0442129;2346154.52534547;14989292.9814695;4994384.81591251;14344495.1202465;6270522.70524343;10343228.584394;4910496.82130686;12613899.2824239;31082285.0306749;612824763.577402	23672;27158;25060;25570;23251;23537;26883;23255;23560;24888;28155;22988;24672;25102;23265;23083;24913;25234;24206;27671	2.94908e+09	2.29285e+09	0.777478
RVPIPVDR	Unmodified	-6.843286E-05;-0.000251537;-0.0002342684;-0.0003844774	0.727958	915	-0.008575	0.03321	1235	1219	16	0;1;2;5	0;1;2;5	Multi	R(0.125)V(0.125)P(0.125)I(0.125)P(0.125)V(0.125)D(0.125)R(0.125)	0.125	0.0059647	nterm;R;V;P;I;D;cterm	2663;3746;3846;2872	Regular search	4	0		2663;3746;3846;2872	81.6917	-6.843286E-05;-0.000251537;-0.0002342684;-0.0003844774	0;0;0;0	0;0;0;0	P43304			106345434.1828;82508659.1112429;83617817.3773642;74680737.7606108	6010;5806;5802;6181	4.76885e+08	3.47153e+08	0.727958
AKCVINATGPFTDSVR		-13.99806;-13.99806	0.717439	827	-14	0.001684	58	58	0	0;1	0;1	Multi	A(0.142)K(0.142)C(0.142)V(0.142)I(0.142)N(0.142)A(0.142)TGPFTDSVR	0.142325	0.012146	nterm;A;K;C;V;I;N	11240;9676	Regular search	2	0		11240;9676	92.7602	-13.99806;-13.99806	-0.5483;-0.5711	0;0	P43304			6108570.01394297;5383485.77578506	14081;13894	1.60182e+07	1.14921e+07	0.717439
MDDKDAAAICQPSAGVHIVMPGYYSPESMGLLDPATSDGR	Reduction	-15.97251;-15.98503;-16.00596;-16.01429;-16.00727;-16.0038;-16.0055;-15.99886;-15.9795	0.70832	815	-16	0.006463	321	321	0	0;0;1;1;1;2;4;5;5	0;0;1;1;1;2;4;5;5	Multi	MDDKDAAAICQPSAGVHIV(0.033)M(0.806)P(0.033)G(0.033)Y(0.033)Y(0.033)SPESMGLLDPATSDGR	0.805554	2.0824e-40	M;nterm;D;K;A;P;E;S;G;Y	56556;56975;44992;61360;61427;61057;62845;64586;65471	Regular search	9	0		56556;56975;44992;61360;61427;61057;62845;64586;65471	200.603	-15.97251;-15.98503;-16.00596;-16.01429;-16.00727;-16.0038;-16.0055;-15.99886;-15.9795	3.687;0.8609;0.7483;3.571;0.7455;1.374;0.8871;3.24;0.9316	0;0;0;0;0;0;0;0;0	P43304			131946936.69613;377904466.026924;11136230.3184647;170792533.862043;388617016.212522;1241541.53356681;301733899.658346;142263799.125874;287658360.299325	29701;32328;32034;29307;32010;32174;32797;29964;32488	2.55999e+09	1.81329e+09	0.70832
GDVLAAWSGIR	Peptide:GDVLAAWSGIRPLVTD.P	525.2834;525.2808;525.2804;525.2809;525.2802	0.631835	1598	525.3	0.00108	6	6	0	0;1;3;4;5	0;1;3;4;5	Multi	GDVLAAWSG(0.017)I(0.017)R(0.966)	0.966265	0.0072918	cterm;R	44499;44944;43431;44426;45613	Regular search	5	0		44499;44944;43431;44426;45613	95.392	525.2834;525.2808;525.2804;525.2809;525.2802	11.83;11.85;11.8;11.69;11.54	5;5;5;5;5	P43304			20622460.3169332;24788823.7067157;14658002.6680881;17783620.7638077;18303723.9966994	31862;31559;31653;32277;31961	1.52186e+08	9.61566e+07	0.631835
MTIAGTTDTPTDVTHHPIPSEEDINFILNEVR	Comp.:13C-12C	0.9936229;0.9941226;0.9962227	0.627517	941	1.004	0.008794	144	144	0	2;3;5	2;3;5	Multi	MTIA(0.013)G(0.013)T(0.013)T(0.013)D(0.013)T(0.013)P(0.013)T(0.013)D(0.013)V(0.013)T(0.013)H(0.013)H(0.013)P(0.013)I(0.013)P(0.013)S(0.013)E(0.013)E(0.013)D(0.013)I(0.013)N(0.013)F(0.233)I(0.233)L(0.233)N(0.013)EVR	0.233157	0.0010474	A;G;T;D;P;V;S;E;F;I;L	46983;47370;50299	Regular search	3	0		46983;47370;50299	101.212	0.9936229;0.9941226;0.9962227	-1.145;-1.054;-1.03	0;0;0	P43304			695176162.635247;504114098.93866;651309837.07141	26583;26893;27794	2.94908e+09	1.8506e+09	0.627517
AADCISEPVNREPPSR	Peptide:A.ADCISEPVNREPPSR	-71.03756;-71.03786;-71.03744	0.613573	628	-71.04	0.0003098	5	5	0	0;1;4	0;1;4	Multi	A(0.023)A(0.954)D(0.023)CISEPVNREPPSR	0.954314	0.010757	A	10886;8637;11216	Regular search	3	0		10886;8637;11216	100.778	-71.03756;-71.03786;-71.03744	-0.5346;-0.5363;-0.62	-1;-1;-1	P43304			52932122.7880938;36381373.9658547;26388186.1890478	6696;6468;6916	1.8857e+08	1.15702e+08	0.613573
MDDKDAAAICQPSAGVHIVMPGYYSPESMGLLDPATSDGR	K	128.0932;128.0902;128.094;128.0923;128.0959;128.0917;128.0929;128.0913;128.0893;128.0926	0.502462	1365	128.1	0.002003	58	58	0	0;0;1;1;1;2;3;4;4;5	0;0;1;1;1;2;3;4;4;5	Multi	MDDKDAAAICQPSAGVHIVMPGYYSPESMGLLDP(0.054)A(0.653)T(0.054)S(0.054)D(0.054)G(0.054)R(0.054)	0.652776	0.00096123	A;G;V;H;I;M;P;Y;S;E;L;cterm;R;T;D	59470;59552;61966;61973;62077;61606;45634;63302;63500;64847	Regular search	10	0		59470;59552;61966;61973;62077;61606;45634;63302;63500;64847	88.4955	128.0932;128.0902;128.094;128.0923;128.0959;128.0917;128.0929;128.0913;128.0893;128.0926	-3.887;-2.473;-4.502;-1.568;-4.257;-4.461;-4.352;-2.646;-5.248;-0.9123	0;0;0;0;0;0;0;0;0;0	P43304			71926655.7347482;3218760.7441212;2697607.40841261;261058062.798448;288602267.699044;4584548.2721991;435839199.879833;2622049.50900621;211025926.501455;4723669.45477854	23200;24790;24684;25290;27646;27216;28282;25412;29152;26160	2.55999e+09	1.2863e+09	0.502462
ANLLEIAPHLSAPLPIMLPVYKWWQLPYYWVGIK	Oxidation	15.9926;15.99371;15.99577;15.99106;15.99257;15.99767	0.489526	1044	16	0.004337	892	886	6	0;1;3;4;5;5	0;1;3;4;5;5	Multi	ANLLEIAPHLSAPLPIM(0.023)L(0.023)P(0.459)V(0.459)Y(0.023)KWWQLPYYWVGIK	0.459497	0.0013626	P;Y;W;I;M;L;A;H;V	61256;58883;59549;61336;61171;61713	Regular search	6	0		61256;58883;59549;61336;61171;61713	77.7484	15.9926;15.99371;15.99577;15.99106;15.99257;15.99767	-2.44;-5.513;-2.432;-5.357;-4.09;-2.051	0;0;0;0;0;0	P43304			3401805.98837247;12752684.1619316;1368993.54680661;16642162.1665059;1230531.55424269;4085055.40657568	41215;43231;42919;43892;42002;43562	8.0652e+07	3.94812e+07	0.489526
YGIKEYACTAVDMISRR	Unmodified	-0.001431044;-0.0007714925	0.376022	915	-0.008575	0.03321	1235	1219	16	0;2	0;2	Multi	Y(0.059)G(0.059)I(0.059)K(0.059)E(0.059)Y(0.059)A(0.059)C(0.059)T(0.059)A(0.059)V(0.059)D(0.059)M(0.059)I(0.059)S(0.059)R(0.059)R(0.059)	0.0588235	0.0055588	nterm;Y;G;I;K;E;A;C;T;V;D;M;S;R;cterm	8206;9252	Regular search	2	0		8206;9252	91.0934	-0.001431044;-0.0007714925	0;0	0;0	P43304			1964246.41339907;2171783.07787385	20952;20564	1.09994e+07	4.13603e+06	0.376022
AKCVINATGPFTDSVR		949.415	0.327539	1655	949.4	NaN	1	1	0	1	1	Multi	A(0.248)K(0.248)C(0.248)V(0.248)INATGPFTDSVR	0.247509	0.0023747	nterm;A;K;C;V	43625	Regular search	1	0		43625	114.602	949.415	4.076	0	P43304			5.24657e+06	17876	1.60182e+07	5.24657e+06	0.327539
IVELMGR	Acetaldehyde	26.01527;26.01533;26.01571;26.01376;26.01537;26.01515;26.01459;26.01535;26.0156;26.01554	0.281128	1095	26.02	0.001543	633	632	1	0;0;1;1;2;2;3;4;5;5	0;0;1;1;2;2;3;4;5;5	Multi	I(0.5)V(0.5)ELMGR	0.5	0.0010761	nterm;I;V	11882;12233;1555;1572;3417;3444;11776;4811;7994;8108	Regular search	10	0		11882;12233;1555;1572;3417;3444;11776;4811;7994;8108	117.093	26.01527;26.01533;26.01571;26.01376;26.01537;26.01515;26.01459;26.01535;26.0156;26.01554	18.83;23.85;19.1;24.07;18.66;23.51;23.69;23.84;18.68;23.48	0;0;0;0;0;0;0;0;0;0	P43304			2363388.71336732;2919590.85495396;1481264.82740499;1818109.39575265;1554169.94994023;1747171.18250463;1837574.17104716;1901164.29954814;2319708.84004048;1925342.65733087	25963;30206;25880;30101;25653;29743;30113;30772;26435;30596	7.06705e+07	1.98675e+07	0.281128
MDDKDAAAICQPSAGVHIVMPGYYSPESMGLLDPATSDGR	Peptide:R.KMDDKDAAAICQPSAGVHIVMPGYYSPESMGLLDPATSDGR	128.0945;128.0906;128.0908;128.0917;128.0914	0.261735	1365	128.1	0.002003	58	58	0	1;1;2;4;4	1;1;2;4;4	Multi	M(0.495)D(0.495)DKDAAAICQPSAGVHIVMPGYYSPESMGLLDPATSDGR	0.494909	4.6919e-18	I;V;M;C;Q;P;S;A;G;H;Y;E;nterm;D	61997;62004;61661;63344;63502	Regular search	5	0		61997;62004;61661;63344;63502	176.411	128.0945;128.0906;128.0908;128.0917;128.0914	-1.03;-0.7669;-5.111;-4.191;-0.9612	1;1;1;1;1	P43304			4314966.18422223;6423958.8273325;367358541.991787;284607679.846018;7333651.68603692	25414;25873;28454;26700;29396	2.55999e+09	6.70039e+08	0.261735
AADCISEPVNR	Peptide:A.ADCISEPVNR	-71.03754;-71.03829	0.253331	628	-71.04	0.0003098	5	5	0	0;1	0;1	Multi	A(0.013)A(0.974)D(0.013)CISEPVNR	0.97448	0.00037382	nterm;A	10944;9070	Regular search	2	0		10944;9070	136.944	-71.03754;-71.03829	-0.6557;-0.6514	-1;-1	P43304			10572568.2562594;6725588.3600522	8181;7930	6.82829e+07	1.72982e+07	0.253331
MTIAGTTDTPTDVTHHPIPSEEDINFILNEVR	Comp.:12C-13C	-0.992749	0.253101	897	-0.9967	0.01079	58	58	0	5	5	Multi	MTIAG(0.195)T(0.195)T(0.195)D(0.195)T(0.195)PTDVTHHPIPSEEDINFILNEVR	0.194672	4.7881e-25	G;T;D	50300	Regular search	1	0		50300	183.462	-0.992749	-1.03	0	P43304			7.46415e+08	27518	2.94908e+09	7.46415e+08	0.253101
YGAATANYMEVVSLLK	Reduction	-16.00128;-15.98458;-15.99113;-15.98461	0.216933	815	-16	0.006463	321	321	0	0;0;3;3	0;0;3;3	Multi	YGAATANYM(0.984)EVVSLLK	0.984366	8.1057e-42	M	43534;43893;45664;45677	Regular search	4	0		43534;43893;45664;45677	206.72	-16.00128;-15.98458;-15.99113;-15.98461	5.201;5.553;5.085;5.492	0;0;0;0	P43304			950853418.320008;13344480.077216;935307109.35583;10949242.1905857	29333;29739;29117;29685	8.80664e+09	1.91045e+09	0.216933
ANLLEIAPHLSAPLPIMLPVYKWWQLPYYWVGIK	Unmodified	-0.00112728	0.198224	915	-0.008575	0.03321	1235	1219	16	0	0	Multi	A(0.029)N(0.029)L(0.029)L(0.029)E(0.029)I(0.029)A(0.029)P(0.029)H(0.029)L(0.029)S(0.029)A(0.029)P(0.029)L(0.029)P(0.029)I(0.029)M(0.029)L(0.029)P(0.029)V(0.029)Y(0.029)K(0.029)W(0.029)W(0.029)Q(0.029)L(0.029)P(0.029)Y(0.029)Y(0.029)W(0.029)V(0.029)G(0.029)I(0.029)K(0.029)	0.0294118	0.023435	nterm;A;N;L;E;I;P;H;S;M;V;Y;K;W;Q;G;cterm	62668	Regular search	1	0		62668	67.1694	-0.00112728	0	0	P43304			1.59872e+07	43277	8.0652e+07	1.59872e+07	0.198224
AADCISEPVNREPPSR	Unmodified	0.000631283	0.182911	915	-0.008575	0.03321	1235	1219	16	1	1	Multi	A(0.062)A(0.062)D(0.062)C(0.062)I(0.062)S(0.062)E(0.062)P(0.062)V(0.062)N(0.062)R(0.062)E(0.062)P(0.062)P(0.062)S(0.062)R(0.062)	0.0625	0.0055353	nterm;A;D;C;I;S;E;P;V;N;R;cterm	11314	Regular search	1	0		11314	90.6307	0.000631283	0	0	P43304			3.44917e+07	7406	1.8857e+08	3.44917e+07	0.182911
TVGLFLQGGK	Unmodified	-2.4547e-06	0.16929	915	-0.008575	0.03321	1235	1219	16	2	2	Multi	T(0.1)V(0.1)G(0.1)L(0.1)F(0.1)L(0.1)Q(0.1)G(0.1)G(0.1)K(0.1)	0.1	0.005991	nterm;T;V;G;L;F;Q;cterm;K	6027	Regular search	1	0		6027	81.5248	-2.4547e-06	0	0	P43304			3.94879e+08	14452	2.33257e+09	3.94879e+08	0.16929
KFLYYEMGYK	Unmodified	-0.09083858;-0.0002072255;0.0003636667;0.0004417269;-0.0009850742;-0.09057513;0.001061863;0.0001252559;0.05174072;-0.0002280655;-0.09078237;0.0006571245;-0.0002428688;-0.02435533	0.167961	915	-0.008575	0.03321	1235	1219	16	0;0;1;2;2;3;3;3;4;4;4;4;5;5	0;0;1;2;2;3;3;3;4;4;4;4;5;5	Multi	K(0.162)F(0.162)L(0.162)Y(0.162)Y(0.162)E(0.162)MGYK	0.162199	0.0057224	nterm;K;F;L;Y;E;M;G;cterm	21991;23947;22680;21305;21343;22434;22449;23631;3061;3167;22805;23144;3588;23826	Regular search	14	0		21991;23947;22680;21305;21343;22434;22449;23631;3061;3167;22805;23144;3588;23826	83.2289	-0.09083858;-0.0002072255;0.0003636667;0.0004417269;-0.0009850742;-0.09057513;0.001061863;0.0001252559;0.05174072;-0.0002280655;-0.09078237;0.0006571245;-0.0002428688;-0.02435533	0.9241;0;2.023;0.7851;-1.185;0.96;0;1.06;1.619;2.868;0.9759;2.725;0;0.9266	0;0;0;0;0;0;0;0;0;0;0;0;0;0	P43304			3602982.85411891;1233970.16401975;2108268.72257626;6185616.34845287;728325497.275878;2948956.1020513;740835.81380105;4895443.52031155;387531.393402019;441996.017826508;3145475.16007004;953461.796208054;3511095.01575887;1290692.28855701	12212;10576;9469;8706;12127;11720;12229;8418;10170;11174;12554;10498;9930;13012	4.52351e+09	7.59772e+08	0.167961
KMDDKDAAAICQPSAGVHIVMPGYYSPESMGLLDPATSDGR	Loss of ammonia	-17.00819;-16.98693;-16.98776;-16.99003	0.155788	811	-17.02	0.007922	242	241	1	0;1;2;4	0;1;2;4	Multi	KMDDKDAAAICQPSAGVHIVMP(0.022)G(0.022)Y(0.022)Y(0.031)S(0.031)P(0.401)E(0.401)S(0.031)M(0.031)GLLDPATSDGR	0.401396	0.00021987	P;A;T;S;D;E;Y;M	42524;44197;44244;47802	Regular search	4	0		42524;44197;44244;47802	117.811	-17.00819;-16.98693;-16.98776;-16.99003	-1.336;2.997;2.133;3.181	0;0;0;0	P43304			5532758.80416001;477764919.763886;385969702.40736;420498193.721664	25488;25609;27597;26302	8.27895e+09	1.28977e+09	0.155788
MDDKDAAAICQPSAGVHIVMPGYYSPESMGLLDPATSDGR		127.1	0.155501	1360	127.1	NaN	1	1	0	3	3	Multi	MDDKDAAAICQPSAGVH(0.076)I(0.076)V(0.076)M(0.076)P(0.076)G(0.076)Y(0.076)Y(0.076)S(0.076)P(0.076)E(0.076)S(0.076)M(0.076)GLLDPATSDGR	0.0755209	0.030693	H;I;V;M;P;G;Y;S;E	45610	Regular search	1	0		45610	91.9063	127.1	-4.291	0	P43304			3.9808e+08	27715	2.55999e+09	3.9808e+08	0.155501
LDIEQYR	Acetaldehyde	26.01557;26.01618;26.0155;26.01563;26.01548;26.01564;26.01561;26.01585;26.01547;26.01585;26.01559;26.01587	0.14706	1095	26.02	0.001543	633	632	1	0;0;1;1;2;2;3;3;4;4;5;5	0;0;1;1;2;2;3;3;4;4;5;5	Multi	L(0.5)D(0.5)IEQYR	0.5	0.00052433	nterm;L;D	7804;7899;5975;6026;4467;4477;6605;6721;4446;4491;7223;7345	Regular search	12	0		7804;7899;5975;6026;4467;4477;6605;6721;4446;4491;7223;7345	121.83	26.01557;26.01618;26.0155;26.01563;26.01548;26.01564;26.01561;26.01585;26.01547;26.01585;26.01559;26.01587	8.483;9.426;9.416;10.36;9.215;10.15;10.44;11.39;10.48;11.46;10.32;11.27	0;0;0;0;0;0;0;0;0;0;0;0	P43304			5303648.16311199;10834292.8557397;4450525.1174768;11123139.6474863;4733821.34847081;11108177.9502793;3655374.68781858;9106707.68281715;3832649.83045996;7494423.18974694;3448005.6963391;7541063.8176191	17726;18642;17554;18472;17375;18303;17360;18301;18117;19052;17994;18894	5.61893e+08	8.26318e+07	0.14706
AKCVINATGPFTDSVR		1231.59	0.144858	1661	1232	0	2	2	0	1	1	Multi	A(0.248)K(0.248)C(0.248)V(0.248)INATGPFTDSVR	0.248224	0.01325	nterm;A;K;C;V	54131	Regular search	1	0		54131	94.4866	1231.59	6.819	0	P43304			2.32036e+06	20512	1.60182e+07	2.32036e+06	0.144858
FLYYEMGYK	Unmodified	0.001301494;0.0006590291;0.001869318;0.0006586742	0.14385	915	-0.008575	0.03321	1235	1219	16	0;2;2;4	0;2;2;4	Multi	F(0.111)L(0.111)Y(0.111)Y(0.111)E(0.111)M(0.111)G(0.111)Y(0.111)K(0.111)	0.111111	0.0057754	nterm;F;L;Y;E;M;G;cterm;K	16838;15222;15238;16677	Regular search	4	0		16838;15222;15238;16677	95.3535	0.001301494;0.0006590291;0.001869318;0.0006586742	0;0.5553;2.037;1.462	0;0;0;0	P43304			209830056.994279;1025962.69385662;1508450.79695979;1744247.01627872	17086;13702;13877;13741	1.48842e+09	2.14109e+08	0.14385
DAAAICQPSAGVHIVMPGYYSPESMGLLDPATSDGR	Oxidation	15.97205;15.98444;16.00217;15.99571;15.98715	0.139076	1044	16	0.004337	892	886	6	0;1;3;3;5	0;1;3;3;5	Multi	DAAAICQP(0.011)S(0.011)A(0.011)G(0.011)V(0.011)H(0.011)I(0.011)V(0.011)M(0.878)P(0.011)G(0.011)Y(0.011)YSPESMGLLDPATSDGR	0.877742	7.9966e-136	S;M;P;E;G	66764;67065;67097;67136;70020	Regular search	5	0		66764;67065;67097;67136;70020	268.371	15.97205;15.98444;16.00217;15.99571;15.98715	-3.868;-3.564;-3.774;-3.361;-3.609	0;0;0;0;0	P43304			12590468.1943628;15609292.0769233;16053495.9391365;40189173.6981074;30345374.8910473	29461;29347;29227;32935;32876	8.2536e+08	1.14788e+08	0.139076
MDDKDAAAICQPSAGVHIVMPGYYSPESMGLLDPATSDGR		143.094	0.132028	1385	143.1	NaN	1	1	0	3	3	Multi	MDDKDAAAICQPSAGVHIVMPGYY(0.149)S(0.149)P(0.149)E(0.149)S(0.149)M(0.149)G(0.046)L(0.046)LDPATSDGR	0.149262	1.6889e-05	Y;S;P;E;M	45547	Regular search	1	0		45547	126.54	143.094	-7.343	0	P43304			3.37991e+08	25546	2.55999e+09	3.37991e+08	0.132028
MDDKDAAAICQPSAGVHIVMPGYYSPESMGLLDPATSDGR	Comp.:-CH4	-16.02755;-16.03023	0.131969	814	-16.04	0.009366	20	20	0	0;5	0;5	Multi	MDDKDAAAICQPSAGVHIVMPGYYSPES(0.038)M(0.92)G(0.038)LLDPATSDGR	0.919814	3.3761e-38	M;nterm;D;K	56534;65456	Regular search	2	0		56534;65456	209.599	-16.02755;-16.03023	3.646;0.8821	0;0	P43304			135016133.092892;202823361.788441	29440;32445	2.55999e+09	3.37839e+08	0.131969
VLESINVQMDENTLHEILNEVDLNK	Reduction	-15.9894	0.131601	815	-16	0.006463	321	321	0	4	4	Multi	VLESINVQ(0.486)M(0.486)DENTLHEILNEVDLNK	0.486321	4.4741e-69	Q;M	57438	Regular search	1	0		57438	237.053	-15.9894	3.039	0	P43304			6.08138e+08	35934	4.62108e+09	6.08138e+08	0.131601
RGDVLAAWSGIRPLVTDPK	Unmodified	-0.000446937;-0.001231597;0.0012405;-0.09059308	0.120776	915	-0.008575	0.03321	1235	1219	16	0;0;0;3	0;0;0;3	Multi	R(0.113)G(0.113)D(0.113)V(0.113)L(0.113)A(0.113)A(0.113)W(0.113)SGIRPLVTDPK	0.112898	0.018039	nterm;R;G;D;V;L;A;W;S;I;P;T;cterm;K	8052;24269;24337;23866	Regular search	4	0		8052;24269;24337;23866	69.9985	-0.000446937;-0.001231597;0.0012405;-0.09059308	1.095;0;1.878;1.768	0;0;0;0	P43304			1716690.54032217;1771931929.87843;1855585.526015;5453610.21934695	19709;19599;20504;20008	1.47459e+10	1.78096e+09	0.120776
ELNWDDYKK	Aminoethylbenzenesulfonylation	183.0355;183.0354;183.0355;183.0364	0.119	1433	183	0.00128	90	90	0	2;3;4;5	2;3;4;5	Multi	ELNWDD(0.029)Y(0.912)K(0.029)K(0.029)	0.912218	0.01416	Y;K;cterm	2957;3781;3239;5334	Regular search	4	0		2957;3781;3239;5334	76.2866	183.0355;183.0354;183.0355;183.0364	3.188;3.262;6.253;6.143	0;0;0;0	P43304			10231805.7677614;13025867.7975811;1215903.02299313;831534.883726805	9425;9215;12242;12164	2.12648e+08	2.53051e+07	0.119
NGQVELNEFLQLMSAIQK	Deamidation	0.9837833;0.9862033;0.9823211;0.9778081;0.9777933;0.9829293;0.9835751;0.9884721;0.9803034;0.9821121;0.985511;0.9852188;0.9818283;0.9851797;0.9846607	0.11835	940	0.9836	0.00449	861	855	6	0;0;1;1;2;2;2;2;2;4;4;4;5;5;5	0;0;1;1;2;2;2;2;2;4;4;4;5;5;5	Multi	N(0.497)G(0.497)QVELNEFLQLMSAIQK	0.49748	5.4936e-89	nterm;N;G;Q;E;L;F;V	26006;63552;25455;59872;24479;25395;59152;60245;60356;33834;59023;62096;40453;63197;63341	Regular search	15	0		26006;63552;25455;59872;24479;25395;59152;60245;60356;33834;59023;62096;40453;63197;63341	240.791	0.9837833;0.9862033;0.9823211;0.9778081;0.9777933;0.9829293;0.9835751;0.9884721;0.9803034;0.9821121;0.985511;0.9852188;0.9818283;0.9851797;0.9846607	5.507;6.163;6.377;6.565;7.559;6.386;5.21;6.427;7.559;5.693;5.393;6.406;5.421;5.274;9.084	0;0;0;0;0;0;0;0;0;0;0;0;0;0;0	P43304			14759835.7851456;23766003.2734403;11525900.152131;10456232.5722998;19206290.2962518;16580119.8781622;4827122.4456329;27204300.8965339;22775642.5682572;8701490.87388225;4480838.86881805;12470652.7817157;11139289.1248804;4754413.46978642;28137581.4277496	44419;44428;44438;44685;44868;43808;33777;43820;44945;45061;35069;45080;44862;34737;38386	1.86553e+09	2.20786e+08	0.11835
NYLSCDVEVR	Acetaldehyde	26.01444;26.0154;26.01604;26.0138;26.01482;26.01715;26.01668;26.01544;26.01488;26.01539	0.113994	1095	26.02	0.001543	633	632	1	0;1;1;2;3;3;4;4;5;5	0;1;1;2;3;3;4;4;5;5	Multi	N(0.997)YLSCDVEVR	0.996551	3.2094e-18	nterm;N;Y	20626;17770;17806;18184;20373;20398;19142;20301;19486;20468	Regular search	10	0		20626;17770;17806;18184;20373;20398;19142;20301;19486;20468	167.753	26.01444;26.0154;26.01604;26.0138;26.01482;26.01715;26.01668;26.01544;26.01488;26.01539	11.08;-0.8212;0.2774;5.381;2.991;8.666;-11.76;-13.06;10.85;6.845	0;0;0;0;0;0;0;0;0;0	P43304			11592159.4431123;8227259.43902645;14517524.2115588;13262508.670552;6668006.18576613;8691241.85715691;1450890.96124403;6441004.78050499;10459406.236035;6839894.54343987	29170;28397;29143;28745;28460;29012;29982;29219;29706;28985	7.73283e+08	8.81499e+07	0.113994
FLYYEMGYK	Oxidation	15.99484;15.9945;15.99545;15.99544	0.112595	1044	16	0.004337	892	886	6	0;3;3;5	0;3;3;5	Multi	FLYYE(0.018)M(0.962)G(0.018)YK	0.961629	0.00028359	M	16329;15987;16051;17164	Regular search	4	0		16329;15987;16051;17164	104.477	15.99484;15.9945;15.99545;15.99544	-5.634;-5.68;-4.211;-4.238	0;0;0;0	P43304			87599807.5629195;74188676.0043511;3600191.04118768;2200102.8523307	12267;11817;12885;14029	1.48842e+09	1.67589e+08	0.112595
ANLLEIAPHLSAPLPIMLPVYKWWQLPYYWVGIK	di-Oxidation	31.98348;31.98672;31.98852	0.109575	1130	31.99	0.001775	116	116	0	0;2;3	0;2;3	Multi	ANLLEIAPHLSAPLPIMLP(0.064)V(0.064)YK(0.064)W(0.064)W(0.647)Q(0.064)LPYYWVGIK	0.646564	0.023048	W;K;Q;M;L;P;V;Y	61288;59839;62248	Regular search	3	0		61288;59839;62248	74.255	31.98348;31.98672;31.98852	-2.331;-4.747;-4.497	0;0;0	P43304			2513304.29099211;3082499.67283789;3241640.12350648	41328;40595;41312	8.0652e+07	8.83744e+06	0.109575
YGIKEYACTAVDMISR	Unmodified	-0.000213865	0.101068	915	-0.008575	0.03321	1235	1219	16	2	2	Multi	Y(0.063)G(0.063)I(0.063)K(0.063)E(0.063)Y(0.063)A(0.063)C(0.063)T(0.063)A(0.063)V(0.063)D(0.063)M(0.063)I(0.063)S(0.063)R(0.063)	0.0625	0.0015428	nterm;Y;G;I;K;E;A;C;T;V;D;M;S;cterm;R	17020	Regular search	1	0		17020	105.269	-0.000213865	0	0	P43304			7.57196e+06	23602	7.49197e+07	7.57196e+06	0.101068
YGAATANYMEVVSLLK	Unmodified	-0.00017114;0.0146154;-0.0005366023;0.001745077;-0.01515795	0.0957405	915	-0.008575	0.03321	1235	1219	16	0;1;2;4;5	0;1;2;4;5	Multi	Y(0.062)G(0.062)A(0.062)A(0.062)T(0.062)A(0.062)N(0.062)Y(0.062)M(0.062)E(0.062)V(0.062)V(0.062)S(0.062)L(0.062)L(0.062)K(0.062)	0.0625	0.0062409	nterm;Y;G;A;T;N;M;E;V;S;L;cterm;K	42353;44701;44469;47236;48748	Regular search	5	0		42353;44701;44469;47236;48748	79.9392	-0.00017114;0.0146154;-0.0005366023;0.001745077;-0.01515795	0;0.4156;1.651;-5.866;7.513	0;0;0;0;0	P43304			822178349.840823;16033180.8080901;2468317.52093384;827118.494450104;1645435.09370966	24840;29687;30406;20962;33737	8.80664e+09	8.43152e+08	0.0957405
RGDVLAAWSGIRPLVTDPK	Acetaldehyde	26.01297;26.01374;26.01369;26.01418;26.01499;26.01398	0.090662	1095	26.02	0.001543	633	632	1	0;1;2;3;4;5	0;1;2;3;4;5	Multi	R(0.043)G(0.043)D(0.826)V(0.043)L(0.043)AAWSGIRPLVTDPK	0.825681	0.002131	nterm;R;G;D	26551;24100;24878;24570;25818;28790	Regular search	6	0		26551;24100;24878;24570;25818;28790	110.337	26.01297;26.01374;26.01369;26.01418;26.01499;26.01398	4.769;4.85;4.618;4.716;3.698;4.544	0;0;0;0;0;0	P43304			179107827.397661;280581448.084291;250431177.675717;214500247.7581;199503064.49047;212771093.773304	23178;22988;22756;22852;23586;23433	1.47459e+10	1.33689e+09	0.090662
TVGLFLQGGKDWSPTLYIR	Unmodified	-0.004580889;-0.0007148611;-0.0786424	0.0889208	915	-0.008575	0.03321	1235	1219	16	0;0;1	0;0;1	Multi	T(0.053)V(0.053)G(0.053)L(0.053)F(0.053)L(0.053)Q(0.053)G(0.053)G(0.053)K(0.053)D(0.053)W(0.053)S(0.053)P(0.053)T(0.053)L(0.053)Y(0.053)I(0.053)R(0.053)	0.0526316	1.1047e-64	nterm;T;V;G;L;F;Q;K;D;W;S;P;Y;I;cterm;R	30024;31376;61304	Regular search	3	0		30024;31376;61304	213.536	-0.004580889;-0.0007148611;-0.0786424	-2.014;15.49;1.235	0;0;0	P43304			610823783.720618;253208.845362176;1673930.22847409	27834;41917;27976	6.89097e+09	6.12751e+08	0.0889208
MDDKDAAAICQPSAGVHIVMPGYYSPESMGLLDPATSDGR	Oxidation	15.99461;15.98896;15.99003;15.99376;15.99454	0.0867196	1044	16	0.004337	892	886	6	2;3;4;5;5	2;3;4;5;5	Multi	MDDKDAAAICQPSAGVHIV(0.768)M(0.079)PGYYSPESMGLLDPATSDGR	0.767968	0.0025626	P;S;A;G;V;H;I;M;L	60953;60777;62742;64144;64587	Regular search	5	0		60953;60777;62742;64144;64587	89.8858	15.99461;15.98896;15.99003;15.99376;15.99454	-0.03131;-0.8244;-0.958;-2.44;-0.01085	0;0;0;0;0	P43304			5923612.20568489;128945167.198013;83026885.9593603;2318400.15835923;1787626.61957234	29079;31690;29298;27833;29868	2.55999e+09	2.22002e+08	0.0867196
LVGAIVYYDGQHNDAR	Deamidation	0.9822823;0.9839451;0.9842613;0.9853169;0.9842721;0.9834642;0.9848279;0.9820644;0.9847397;0.9842588;0.9845564	0.0865456	940	0.9836	0.00449	861	855	6	0;0;1;2;2;3;3;4;4;5;5	0;0;1;2;2;3;3;4;4;5;5	Multi	LVGAIVYYDGQHN(0.98)DAR	0.980355	6.3216e-116	Q;H;N;D	15515;15570;11891;13601;13664;13937;13982;13323;13487;14648;14819	Regular search	11	0		15515;15570;11891;13601;13664;13937;13982;13323;13487;14648;14819	260.004	0.9822823;0.9839451;0.9842613;0.9853169;0.9842721;0.9834642;0.9848279;0.9820644;0.9847397;0.9842588;0.9845564	1.211;2.68;1.99;0.5082;1.917;1.239;2.74;-0.9954;0.5279;1.168;1.652	0;0;0;0;0;0;0;0;0;0;0	P43304			11237880.0892189;40189470.5337872;43927136.667578;9601479.15847378;41643249.0324329;7846564.97495983;31273629.0416189;6994181.84704635;31201634.8600909;9251127.99201254;32917011.2537603	11928;13056;12823;11686;12771;11437;12625;12214;13420;12145;13321	3.07449e+09	2.66083e+08	0.0865456
KMDDKDAAAICQPSAGVHIVMPGYYSPESMGLLDPATSDGR		-29.99771;-29.99803;-29.9985	0.0859946	773	-30	0.002681	4	4	0	1;2;5	1;2;5	Multi	K(0.16)M(0.16)D(0.16)D(0.16)K(0.16)D(0.16)A(0.013)A(0.013)A(0.013)ICQPSAGVHIVMPGYYSPESMGLLDPATSDGR	0.160028	0.034678	P;S;A;G;V;H;I;M;Y;E;nterm;K;D;Q	44499;44136;48396	Regular search	3	0		44499;44136;48396	89.7522	-29.99771;-29.99803;-29.9985	5.314;4.104;1.519	0;0;0	P43304			356592103.879791;349829354.71129;5523779.96237775	27817;25450;28514	8.27895e+09	7.11945e+08	0.0859946
RWPIVGVR	Acetaldehyde	26.01579;26.01545;26.01577;26.01565;26.01593;26.01596;26.01554;26.0154;26.01577;26.01568;26.0158;26.01575	0.0810837	1095	26.02	0.001543	633	632	1	0;0;1;1;2;2;3;3;4;4;5;5	0;0;1;1;2;2;3;3;4;4;5;5	Multi	R(0.978)W(0.022)PIVGVR	0.978075	0.0012396	nterm;R;W	7564;7688;5821;5898;6088;6138;6259;6461;9399;9624;6835;7017	Regular search	12	0		7564;7688;5821;5898;6088;6138;6259;6461;9399;9624;6835;7017	97.8657	26.01579;26.01545;26.01577;26.01565;26.01593;26.01596;26.01554;26.0154;26.01577;26.01568;26.0158;26.01575	7.06;8.597;7.186;8.77;6.988;8.466;7.056;8.662;7.079;8.593;6.964;8.473	0;0;0;0;0;0;0;0;0;0;0;0	P43304			16513446.3388236;5834736.80794959;15291783.1889501;8609398.28233816;14681085.6266778;7103006.87609448;11475557.625001;5859827.06549162;11762089.5628016;5857870.98423002;13652200.2544441;6020632.48674707	15344;16619;15095;16370;14972;16243;14908;16216;15659;16917;15563;16824	1.51278e+09	1.22662e+08	0.0810837
FHKFDADQK	Peptide:K.RFHKFDADQK	156.1	0.0775016	1405	156.1	0.001594	15	15	0	5	5	Multi	F(0.031)H(0.031)K(0.875)F(0.031)D(0.031)ADQK	0.874568	0.042921	K	20872	Regular search	1	0		20872	72.0537	156.1	-0.5005	1	P43304			265024	2994	3.41959e+06	265024	0.0775016
NGQVELNEFLQLMSAIQK	Oxidation	15.9779;16.00434;15.9853;16.01206;15.9843;16.0057	0.0772161	1044	16	0.004337	892	886	6	0;0;1;1;3;3	0;0;1;1;3;3	Multi	NGQVELNEFLQL(0.01)M(0.977)S(0.01)AIQK	0.977115	4.277e-95	M	56546;56573;55454;55466;60624;60636	Regular search	6	0		56546;56573;55454;55466;60624;60636	239.999	15.9779;16.00434;15.9853;16.01206;15.9843;16.0057	-11.29;-11.16;-11.22;-11.11;-11.28;-11.18	0;0;0;0;0;0	P43304			18808802.4101626;27214577.4119596;24209165.4644183;27336737.6308997;23237150.3508215;23242301.8426693	29618;29707;29438;29540;29389;29557	1.86553e+09	1.44049e+08	0.0772161
MDDKDAAAICQPSAGVHIVMPGYYSPESMGLLDPATSDGR		144.0919;144.0849;144.0908;144.0881	0.0756552	1387	144.1	0.002718	4	4	0	0;4;5;5	0;4;5;5	Multi	MDDKDAAAIC(0.018)Q(0.018)P(0.018)S(0.018)A(0.018)G(0.018)V(0.018)H(0.018)I(0.018)V(0.018)M(0.018)P(0.018)G(0.018)Y(0.018)Y(0.33)S(0.33)P(0.018)E(0.018)S(0.018)M(0.018)GLLDPATSDGR	0.330414	0.03958	A;C;Q;H;I;V;M;P;G;Y;S;L	59451;63347;64775;64831	Regular search	4	0		59451;63347;64775;64831	85.0639	144.0919;144.0849;144.0908;144.0881	-4.321;-4.193;-4.846;-4.986	0;0;0;0	P43304			2889973.53810544;4019581.31786624;41915509.5426006;144851762.9835	22720;26408;22626;25291	2.55999e+09	1.93677e+08	0.0756552
LYDLVAGSNCLK	Deamidation	0.9837543;0.98393;0.9842032;0.9843461;0.9834557;0.9833482;0.9829659;0.983309;0.9835546;0.983466;0.9828879;0.9836536;0.9831261	0.0717761	940	0.9836	0.00449	861	855	6	0;0;1;1;2;2;3;3;4;4;5;5;5	0;0;1;1;2;2;3;3;4;4;5;5;5	Multi	LYDLVAGSN(0.996)CLK	0.995583	8.4571e-36	N;S;C	22638;22844;22027;22077;21682;21912;22818;22910;23691;23782;24359;24367;24454	Regular search	13	0		22638;22844;22027;22077;21682;21912;22818;22910;23691;23782;24359;24367;24454	195.496	0.9837543;0.98393;0.9842032;0.9843461;0.9834557;0.9833482;0.9829659;0.983309;0.9835546;0.983466;0.9828879;0.9836536;0.9831261	2.017;3.83;2.163;3.974;1.972;3.864;2.032;3.908;2.064;3.944;2.028;2.173;3.862	0;0;0;0;0;0;0;0;0;0;0;0;0	P43304			15243463.914338;66347899.2377929;17893468.7470326;73704603.6369664;18717303.415303;47874963.1315151;14567176.4510379;52131508.0946581;12461530.5293157;37068932.8368938;13967436.7870923;2283318.75872859;49455495.284406	23587;25558;23419;25161;23168;24928;23280;25138;24033;25876;23899;24098;25670	5.87545e+09	4.21717e+08	0.0717761
ALEHFPMLQK	Oxidation	15.99494;15.99403;15.99513;15.99462;15.99495;15.99473	0.0658823	1044	16	0.004337	892	886	6	0;1;1;2;5;5	0;1;1;2;5;5	Multi	ALEHFP(0.053)M(0.837)L(0.053)Q(0.053)K	0.836629	0.012858	P;M;L;Q;F	3737;1154;1189;1291;16949;17015	Regular search	6	0		3737;1154;1189;1291;16949;17015	68.0332	15.99494;15.99403;15.99513;15.99462;15.99495;15.99473	-2.581;-3.471;-2.158;-3.52;-3.703;-1.922	0;0;0;0;0;0	P43304			1999278.71284168;74256424.9826146;167505.37687623;84658899.9416263;39651596.3504503;736991.711470353	10640;8709;8713;8718;8392;9966	3.05804e+09	2.01471e+08	0.0658823
DAAAICQPSAGVHIVMPGYYSPESMGLLDPATSDGR	Reduction	-15.9955	0.0656735	815	-16	0.006463	321	321	0	3	3	Multi	DAAAIC(0.074)Q(0.074)P(0.074)S(0.074)A(0.074)G(0.074)V(0.074)HIVMPGYY(0.074)S(0.074)P(0.074)E(0.074)S(0.074)M(0.074)GLLDPATSDGR	0.0738683	0.00099943	C;Q;P;S;A;G;V;Y;E;M	67233	Regular search	1	0		67233	94.3023	-15.9955	3.535	0	P43304			5.42043e+07	36051	8.2536e+08	5.42043e+07	0.0656735
LAILMKTAEENLDR	Unmodified	0.0343053	0.0652455	915	-0.008575	0.03321	1235	1219	16	2	2	Multi	L(0.071)A(0.071)I(0.071)L(0.071)M(0.071)K(0.071)T(0.071)A(0.071)E(0.071)E(0.071)N(0.071)L(0.071)D(0.071)R(0.071)	0.0714286	1.1842e-08	nterm;L;A;I;M;K;T;E;N;D;cterm;R	7339	Regular search	1	0		7339	143.878	0.0343053	-0.09619	0	P43304			930019	13737	1.42542e+07	930019	0.0652455
YGIKEYACTAVDMISR	Reduction	-15.9949	0.0591752	815	-16	0.006463	321	321	0	3	3	Multi	YGIKEYACTAVD(0.062)M(0.865)I(0.062)SR	0.864544	0.0078917	M	17563	Regular search	1	0		17563	79.9392	-15.9949	5.717	0	P43304			4.43339e+06	23804	7.49197e+07	4.43339e+06	0.0591752
MTIAGTTDTPTDVTHHPIPSEEDINFILNEVR	Oxidation	15.99458;15.99483;15.99333;15.99629;15.99573;15.99728	0.0586643	1044	16	0.004337	892	886	6	0;0;1;2;3;5	0;0;1;2;3;5	Multi	MTIA(0.044)GTTDTPTDVTHHPIPSEED(0.044)I(0.044)N(0.827)FILNEVR	0.827191	0.0017813	F;G;T;D;P;V;H;nterm;M;N	42694;42892;65178;46974;47315;50253	Regular search	6	0		42694;42892;65178;46974;47315;50253	94.3023	15.99458;15.99483;15.99333;15.99629;15.99573;15.99728	-2.378;-1.299;-1.675;-1.282;-2.083;-2.351	0;0;0;0;0;0	P43304			1781753.90056084;3139173.86705673;159973496.296297;2612075.72824449;2631611.01841153;2867954.50942989	26108;27079;26877;26617;26073;26418	2.94908e+09	1.73006e+08	0.0586643
RGDVLAAWSGIR	Peptide:RGDVLAAWSGIRPL.V	210.1365;210.1366;210.1368;210.1363;210.1367;210.1363	0.0571843	1461	210.1	0.0001638	6	6	0	0;1;2;3;4;5	0;1;2;3;4;5	Multi	RGDVLAAWSGI(0.013)R(0.986)	0.986388	3.0274e-17	G;I;cterm;R	8251;6169;9290;7815;10337;7672	Regular search	6	0		8251;6169;9290;7815;10337;7672	157.419	210.1365;210.1366;210.1368;210.1363;210.1367;210.1363	8.317;8.264;8.067;8.112;8.181;7.999	2;2;2;2;2;2	P43304			2513593.46013515;2697189.10233306;2988940.61821788;1504791.06587325;2308481.17236383;3259563.85118098	21351;21090;20923;20959;21774;21527	2.67076e+08	1.52726e+07	0.0571843
RWPIVGVR	Trp->Kynurenin	3.995348;3.99506;3.994754;3.995007;3.995005;3.995334	0.0553317	1004	3.995	0.001452	97	97	0	0;1;2;3;4;5	0;1;2;3;4;5	Multi	R(0.012)W(0.984)PIVGVR	0.984267	0.0028993	W	5116;4980;5430;5192;7248;4104	Regular search	6	0		5116;4980;5430;5192;7248;4104	112.015	3.995348;3.99506;3.994754;3.995007;3.995005;3.995334	-0.9728;-1.015;-1.011;-0.9878;-1.007;-0.96	0;0;0;0;0;0	P43304			15529236.7578463;14680648.0864493;14992224.9658494;11566898.7183728;13167512.3344865;13767967.0740456	8930;8617;8621;8384;9096;9063	1.51278e+09	8.37045e+07	0.0553317
VLESINVQMDENTLHEILNEVDLNK	Oxidation	15.98686;15.98451;15.99601;15.98876;15.98389	0.0543287	1044	16	0.004337	892	886	6	0;0;0;1;2	0;0;0;1;2	Multi	VLESINVQ(0.021)M(0.978)DENTLHEILNEVDLNK	0.977501	5.2663e-95	Q;M;V;N;D;E	57055;57185;57308;53261;57506	Regular search	5	0		57055;57185;57308;53261;57506	238.307	15.98686;15.98451;15.99601;15.98876;15.98389	-2.792;-1.656;-0.7296;-2.978;-1.886	0;0;0;0;0	P43304			102244030.633488;4833854.45781983;2590373.1780412;137948547.731621;3440553.16392459	32749;33880;34761;32375;33043	4.62108e+09	2.51057e+08	0.0543287
DVLTGQEFDVR		279.0875;279.087	0.0525139	1524	279.1	0.0002541	2	2	0	1;3	1;3	Multi	D(0.5)V(0.5)LTGQEFDVR	0.499973	0.0008011	nterm;D;V	33851;36602	Regular search	2	0		33851;36602	130.837	279.0875;279.087	-4.129;-4.051	0;0	P43304			29963513.0080809;20097568.6651409	14064;13821	9.53293e+08	5.00611e+07	0.0525139
DKLVGAIVYYDGQHNDAR	Deamidation	0.9855569;0.9846889;0.9923313;0.9849478;0.9850151;0.9899819;0.9858299;0.9892192;0.9854796;0.9851344;0.9842137;0.9888301;0.9851731;0.9845802	0.0523294	940	0.9836	0.00449	861	855	6	0;0;1;1;1;2;2;3;3;4;4;4;4;5	0;0;1;1;1;2;2;3;3;4;4;4;4;5	Multi	DKLVGAIVYYDGQH(0.032)N(0.902)D(0.032)A(0.032)R	0.901779	5.97e-16	V;Y;D;G;Q;H;N;A;cterm;R	24031;54861;22723;22755;54256;21357;21397;23701;23726;8034;8268;23195;23236;5568	Regular search	14	0		24031;54861;22723;22755;54256;21357;21397;23701;23726;8034;8268;23195;23236;5568	155.51	0.9855569;0.9846889;0.9923313;0.9849478;0.9850151;0.9899819;0.9858299;0.9892192;0.9854796;0.9851344;0.9842137;0.9888301;0.9851731;0.9845802	-0.5571;2.202;0.994;2.182;2.863;0.9543;2.784;0.9954;2.275;0.9905;2.225;0.9968;2.218;0.6623	0;0;0;0;0;0;0;0;0;0;0;0;0;0	P43304			34515733.7143443;3542919.27533049;12176975.2746796;42094819.4732332;4097127.96579861;11725266.4217648;42652812.7932669;8243683.45529846;31892654.2287344;2718290.00879863;10030657.2624046;7472569.25670314;27494167.1446027;12856606.3713821	12864;13081;11965;12671;12822;12319;12581;11702;12438;12316;13455;12252;13233;13368	4.80636e+09	2.51514e+08	0.0523294
ELNWDDYK	Acetaldehyde	26.01426;26.01325;26.01519;26.01579;26.01453;26.01506	0.0509457	1095	26.02	0.001543	633	632	1	0;1;2;3;4;5	0;1;2;3;4;5	Multi	EL(0.99)NWDDYK	0.990023	2.5216e-10	L;nterm;E	11574;13462;9506;11226;10561;11295	Regular search	6	0		11574;13462;9506;11226;10561;11295	137.059	26.01426;26.01325;26.01519;26.01579;26.01453;26.01506	12.28;12.34;11.91;12.11;12.18;11.99	0;0;0;0;0;0	P43304			11908904.3338273;13433539.0360338;10870400.2642078;8217810.28903043;8757562.78648303;7088794.87139308	23426;23261;23068;23162;23927;23797	1.18316e+09	6.0277e+07	0.0509457
EAQLLTLQNTSEFDILVIGGGATGSGCALDAVTR		16.0328	0.0496776	1046	16.03	0.001901	3	3	0	1	1	Multi	EAQLLTLQNTSEFDIL(0.494)V(0.494)IGGGATGSGCALDAVTR	0.493567	1.6832e-255	L;V	65650	Regular search	1	0		65650	312.739	16.0328	0.09451	0	P43304			2.75525e+07	44519	5.54625e+08	2.75525e+07	0.0496776
TVGLFLQGGKDWSPTLYIR	Oxidation	15.99371;15.99255;15.99424;15.99609;15.99349;15.99397;15.99383;15.99574;15.99351;15.99547;15.99408;15.99568;15.99559	0.0496557	1044	16	0.004337	892	886	6	0;1;1;1;2;2;3;3;4;4;5;5;5	0;1;1;1;2;2;3;3;4;4;5;5;5	Multi	TVGLFLQGGKDW(0.985)S(0.015)PTLYIR	0.984613	1.69e-108	W;D;S;P;T;L;Y;I	29948;28596;28611;28686;30244;30263;30331;30370;29755;29892;29060;29374;64391	Regular search	13	0		29948;28596;28611;28686;30244;30263;30331;30370;29755;29892;29060;29374;64391	255.792	15.99371;15.99255;15.99424;15.99609;15.99349;15.99397;15.99383;15.99574;15.99351;15.99547;15.99408;15.99568;15.99559	-4.659;-2.568;-4.242;-3.072;-2.678;-2.34;-2.635;-1.143;-2.681;-1.125;-2.702;-1.222;-2.75	0;0;0;0;0;0;0;0;0;0;0;0;0	P43304			37304207.2495237;50210342.11132;28977972.9367299;6440355.36704315;52435382.6323408;29454039.6288791;41194858.2736965;5656548.01055727;36320021.1443063;7337145.21882065;38346411.0178128;6164139.81625941;2334849.71472011	24446;24303;24731;25763;24032;24514;24181;25691;24954;26488;24762;26260;24886	6.89097e+09	3.42176e+08	0.0496557
RGDVLAAWSGIRPLVTDPK	Oxidation	15.9952;15.99403;15.99513;15.99719;15.99551;15.9937;15.99549;15.9949;15.99376;15.99507;15.99545;15.99427;15.99542;15.99529;15.99506;15.99527;15.99476;15.99423;15.99491	0.0493647	1044	16	0.004337	892	886	6	0;0;0;0;1;1;1;2;2;2;3;3;3;4;4;4;5;5;5	0;0;0;0;1;1;1;2;2;2;3;3;3;4;4;4;5;5;5	Multi	RGDVLA(0.032)A(0.032)W(0.864)S(0.032)G(0.032)IRPLVTDPK	0.864005	0.0011792	W;S;G;I;A;V;L;R	24016;24135;24199;24213;23153;23222;23252;24689;24733;24752;24350;24402;24435;25227;25281;25308;25790;25940;26648	Regular search	19	0		24016;24135;24199;24213;23153;23222;23252;24689;24733;24752;24350;24402;24435;25227;25281;25308;25790;25940;26648	98.133	15.9952;15.99403;15.99513;15.99719;15.99551;15.9937;15.99549;15.9949;15.99376;15.99507;15.99545;15.99427;15.99542;15.99529;15.99506;15.99527;15.99476;15.99423;15.99491	-7.117;-4.484;-2.808;-2.057;-7.13;-4.427;-2.639;-6.877;-4.358;-2.759;-6.953;-4.384;-2.626;-7.155;-4.597;-2.928;-7.019;-4.464;-2.84	0;0;0;0;0;0;0;0;0;0;0;0;0;0;0;0;0;0;0	P43304			40292780.0878255;55788800.1392866;9116736.40280038;4479986.54432563;42184490.841299;78378507.9458195;14082169.2613726;52947317.0347946;79193766.4798204;11721145.0323765;36392263.7547119;75540310.0922445;8245915.66177666;39177471.3051733;58297533.4183676;9646964.39252549;43197833.4790911;58385483.0282852;10858701.846181	12569;14862;16334;16997;12350;14668;16152;12306;14524;15948;12161;14443;15966;12910;15203;16657;12809;15109;16522	1.47459e+10	7.27928e+08	0.0493647
RVPIPVDR	Acetaldehyde	26.01592;26.01702;26.01586;26.01646;26.01554;26.01667;26.01593;26.01581;26.01634;26.01559	0.0493448	1095	26.02	0.001543	633	632	1	0;1;1;2;2;3;4;4;5;5	0;1;1;2;2;3;4;4;5;5	Multi	R(0.99)V(0.01)PIPVDR	0.989834	5.8929e-06	nterm;R;V	5166;5080;5316;5521;5738;5349;7477;7977;4787;5276	Regular search	10	0		5166;5080;5316;5521;5738;5349;7477;7977;4787;5276	127.178	26.01592;26.01702;26.01586;26.01646;26.01554;26.01667;26.01593;26.01581;26.01634;26.01559	6.031;6.099;8.627;5.978;8.587;6.149;6.322;8.051;6.047;8.601	0;0;0;0;0;0;0;0;0;0	P43304			2866923.03865748;2776286.0540666;2507902.24217359;2466090.99944079;2263509.59844855;2217475.88773835;2428673.66857622;1855175.42110297;2149373.65076569;2000416.94689436	9554;9307;11138;9263;11144;9064;9765;11677;9727;11610	4.76885e+08	2.35318e+07	0.0493448
CVINATGPFTDSVR	Deamidation	0.9853983;0.9856385;0.985146;0.9859356;0.9864185;0.9848669	0.0489395	940	0.9836	0.00449	861	855	6	0;1;1;3;4;5	0;1;1;3;4;5	Multi	CVIN(0.495)A(0.495)TGPFTDSVR	0.494789	2.2949e-77	N;A;T;G;P	35401;34640;35066;35455;37475;36164	Regular search	6	0		35401;34640;35066;35455;37475;36164	229.177	0.9853983;0.9856385;0.985146;0.9859356;0.9864185;0.9848669	2.31;1.982;1.556;2.274;2.271;1.954	0;0;0;0;0;0	P43304			44747764.525902;138857392.551105;49268230.9834294;37951651.8097841;46709306.0897317;105478942.865226	22779;22289;22732;22479;23202;22759	8.6436e+09	4.23013e+08	0.0489395
VIFFLPWQK	Oxidation	15.99462;15.99473;15.99494;15.99507;15.99446;15.99475;15.99555;15.99516;15.99476;15.995;15.99473;15.99362;15.99387;15.99493;15.99545;15.99534;15.99545;15.99466;15.99514;15.99504;15.99433;15.99506;15.99516;15.99469;15.9948;15.99502;15.9951;15.99412	0.0489348	1044	16	0.004337	892	886	6	0;0;0;0;0;1;1;1;2;2;2;2;2;3;3;3;3;3;4;4;4;4;4;4;5;5;5;5	0;0;0;0;0;1;1;1;2;2;2;2;2;3;3;3;3;3;4;4;4;4;4;4;5;5;5;5	Multi	VIF(0.995)FLPWQK	0.994868	8.6092e-05	W;F;L;P;Q;cterm;K	17444;17795;17837;17908;17977;13380;14053;14234;14013;14095;14109;14118;14131;14378;14520;14551;14597;14645;14611;14948;14966;14980;15017;15049;15915;16188;16265;16302	Regular search	28	0		17444;17795;17837;17908;17977;13380;14053;14234;14013;14095;14109;14118;14131;14378;14520;14551;14597;14645;14611;14948;14966;14980;15017;15049;15915;16188;16265;16302	110.199	15.99462;15.99473;15.99494;15.99507;15.99446;15.99475;15.99555;15.99516;15.99476;15.995;15.99473;15.99362;15.99387;15.99493;15.99545;15.99534;15.99545;15.99466;15.99514;15.99504;15.99433;15.99506;15.99516;15.99469;15.9948;15.99502;15.9951;15.99412	-11.2;-6.19;-5.548;-4.225;-2.417;-12.02;-6.932;-4.986;-12.47;-7.452;-6.594;-5.53;-2.891;-9.601;-4.598;-3.7;-2.68;-1.005;-13.01;-7.993;-7.292;-7.065;-6.079;-1.811;-10.44;-5.38;-3.562;-0.2968	0;0;0;0;0;0;0;0;0;0;0;0;0;0;0;0;0;0;0;0;0;0;0;0;0;0;0;0	P43304			37319618.498606;34810648.5711632;1096028.29343665;15383405.2171989;1234342.14017657;42492930.476421;29011409.4041524;21799950.6499547;38615700.4462093;29248045.5031096;1249250.0251684;20526974.4365738;1248760.32113495;28321453.0105104;25703955.0111491;1136561.02494454;17217529.3101625;1027059.91211849;35044420.6480336;23708848.0741256;695872.380652612;962734.068670429;16295967.9130715;1038270.390…	22829;28013;28163;29074;30628;22557;27093;28931;22367;26829;27790;28630;30009;22496;27067;28081;28919;30388;23207;27826;28548;28892;29705;31065;23035;27643;29512;30827	1.03685e+10	5.07382e+08	0.0489348
KMDDKDAAAICQPSAGVHIVMPGYYSPESMGLLDPATSDGR	Comp.:13C-12C	0.99729	0.048932	941	1.004	0.008794	144	144	0	2	2	Multi	KMDDKDA(0.066)A(0.066)A(0.066)I(0.066)C(0.066)Q(0.066)P(0.066)S(0.066)A(0.066)G(0.066)V(0.066)H(0.066)I(0.066)VMPGYYSPESMGLLDPATSDGR	0.0658206	4.7373e-07	A;I;C;Q;P;S;G;V;H	45997	Regular search	1	0		45997	136.268	0.99729	-0.7987	0	P43304			4.05106e+08	24681	8.27895e+09	4.05106e+08	0.048932
NYLSCDVEVR		-13.99897;-13.99927;-13.99892;-13.99886;-13.99818;-13.99862	0.0480802	827	-14	0.001684	58	58	0	0;1;2;3;4;5	0;1;2;3;4;5	Multi	NYLS(0.499)C(0.499)DVEVR	0.499361	0.0045332	S;C	16721;16782;15361;16162;17300;17259	Regular search	6	0		16721;16782;15361;16162;17300;17259	108.694	-13.99897;-13.99927;-13.99892;-13.99886;-13.99818;-13.99862	-6.644;-23.65;-9.104;-5.854;-9.511;-18.99	0;0;0;0;0;0	P43304			6442056.76765073;6714339.79406403;6910383.78173018;5850845.12678403;6086845.3718287;5175151.52728447	15978;15819;15640;15613;16349;16234	7.73283e+08	3.71796e+07	0.0480802
ELNWDDYKKQEQLETAR	Deamidation	0.9845589;0.9836491;0.9839401;0.9833074;0.9845445;0.9833748	0.0472478	940	0.9836	0.00449	861	855	6	0;1;2;3;4;5	0;1;2;3;4;5	Multi	ELN(0.017)W(0.017)D(0.894)D(0.017)YK(0.017)K(0.017)Q(0.017)EQLETAR	0.894165	2.2341e-18	D;Y;K;Q;E	9694;7503;7218;9323;7933;8885	Regular search	6	0		9694;7503;7218;9323;7933;8885	163.341	0.9845589;0.9836491;0.9839401;0.9833074;0.9845445;0.9833748	1.777;1.882;1.889;1.803;1.874;1.87	0;0;0;0;0;0	P43304			2160113.70470766;1781614.20313295;1650662.37499983;721917.744667817;1391561.81744319;1204677.71295441	11206;11018;10998;10739;11540;11463	1.88592e+08	8.91055e+06	0.0472478
DWSPTLYIR	Oxidation	15.99568;15.99594;15.99566;15.99541;15.99628;15.99563;15.99497;15.99572;15.99594;15.99581;15.99562;15.99575;15.99498;15.9957	0.0471273	1044	16	0.004337	892	886	6	0;0;1;1;1;2;2;2;3;4;4;5;5;5	0;0;1;1;1;2;2;2;3;4;4;5;5;5	Multi	D(0.5)W(0.5)SPTLYIR	0.5	6.628e-05	nterm;D;W	13869;13954;12992;13148;13254;12377;12472;12544;13173;14206;14459;15536;15676;15781	Regular search	14	0		13869;13954;12992;13148;13254;12377;12472;12544;13173;14206;14459;15536;15676;15781	121.83	15.99568;15.99594;15.99566;15.99541;15.99628;15.99563;15.99497;15.99572;15.99594;15.99581;15.99562;15.99575;15.99498;15.9957	-9.399;-2.507;-7.414;-5.894;-4.523;-6.934;-5.482;-4.101;-7.269;-9.286;-6.425;-9.204;-7.74;-2.48	0;0;0;0;0;0;0;0;0;0;0;0;0;0	P43304			41447658.3257175;9741055.77417991;49097424.6120962;8634409.35767088;9340316.22204458;47954997.2461827;7736205.01375823;10854043.5540423;38807303.7954469;33855148.0819237;8314912.12084896;36521235.7726515;5091254.38137674;8496739.06057213	18752;21277;18465;19947;21082;18363;19777;20857;18364;19231;21713;18998;20435;21749	6.70297e+09	3.15893e+08	0.0471273
MDDKDAAAICQPSAGVHIVMPGYYSPESMGLLDPATSDGR	Reduction	-15.9583	0.044324	816	-15.96	NaN	1	1	0	1	1	Multi	MDDKDAAAICQPSAGVHIV(0.02)M(0.872)P(0.02)G(0.02)Y(0.02)YSPESMGLLDPATSDGR	0.871793	8.9881e-66	M	61368	Regular search	1	0		61368	226.676	-15.9583	3.636	0	P43304			1.13469e+08	29533	2.55999e+09	1.13469e+08	0.044324
KMDDKDAAAICQPSAGVHIVMPGYYSPESMGLLDPATSDGR	Comp.:12C-13C	-0.9926208;-1.00565	0.0442459	897	-0.9967	0.01079	58	58	0	0;4	0;4	Multi	KMDDKDAAAICQPSAGVHIVMPGYYSP(0.22)E(0.22)S(0.22)M(0.22)G(0.012)L(0.012)LDPATSDGR	0.220101	0.0010829	V;M;P;G;Y;S;E	42626;47777	Regular search	2	0		42626;47777	86.6243	-0.9926208;-1.00565	-0.888;2.844	0;0	P43304			356109264.043215;10200863.646286	25762;26078	8.27895e+09	3.6631e+08	0.0442459
LAFLNVQAAEEALPR	Acetaldehyde	26.0175;26.01437;26.01655;26.01528;26.01605;26.01719;26.01506;26.01775;26.016	0.0440413	1095	26.02	0.001543	633	632	1	0;0;1;1;2;3;3;4;5	0;0;1;1;2;3;3;4;5	Multi	L(0.993)AFLNVQAAEEALPR	0.993188	2.5009e-84	nterm;L;A	49422;50113;41563;41798;45315;43623;43645;45715;46207	Regular search	9	0		49422;50113;41563;41798;45315;43623;43645;45715;46207	243.255	26.0175;26.01437;26.01655;26.01528;26.01605;26.01719;26.01506;26.01775;26.016	12.53;13.75;12.52;13.74;13.47;12.51;13.68;13.57;12.14	0;0;0;0;0;0;0;0;0	P43304			95382492.8666461;31651281.4894899;117516662.36023;35678634.7910021;36634054.2909092;74841654.8444632;23038017.1390011;31461290.4102914;69607492.4442582	38492;39515;38353;39372;38788;38435;39390;40077;38813	1.1712e+10	5.15812e+08	0.0440413
KMDDKDAAAICQPSAGVHIVMPGYYSPESMGLLDPATSDGR	Comp.:SH3C-NO	16.99141;16.99424	0.0426492	1055	17	0.003313	36	36	0	0;4	0;4	Multi	K(0.016)M(0.016)D(0.016)D(0.016)K(0.016)D(0.046)A(0.026)A(0.026)A(0.026)I(0.026)C(0.026)Q(0.026)P(0.026)S(0.026)A(0.026)G(0.026)V(0.026)H(0.026)I(0.026)V(0.026)M(0.026)P(0.026)G(0.026)Y(0.248)Y(0.026)S(0.026)PES(0.026)M(0.026)G(0.026)L(0.026)L(0.011)DPATSDGR	0.247983	0.013781	D;K;A;I;Y	42441;29809	Regular search	2	0		42441;29809	78.1127	16.99141;16.99424	-1.662;-3.095	0;0	P43304			349345541.835826;3745535.3007073	25058;25653	8.27895e+09	3.53091e+08	0.0426492
KMDDKDAAAICQPSAGVHIVMPGYYSPESMGLLDPATSDGR		-128.108	0.042252	429	-128.1	NaN	1	1	0	2	2	Multi	K(0.015)M(0.015)D(0.444)D(0.444)K(0.015)D(0.015)A(0.015)A(0.015)A(0.015)ICQPSAGVHIVMPGYYSPESMGLLDPATSDGR	0.443524	4.1253e-38	D	61046	Regular search	1	0		61046	200.157	-128.108	3.055	0	P43304			3.49803e+08	31501	8.27895e+09	3.49803e+08	0.042252
KMDDKDAAAICQPSAGVHIVMPGYYSPESMGLLDPATSDGR	Reduction	-15.99609;-15.9988	0.0414518	815	-16	0.006463	321	321	0	1;2	1;2	Multi	KMDDKDAAAICQPSAGVHIVMPGYYSPE(0.026)S(0.458)M(0.458)G(0.026)L(0.026)LDPATSDGR	0.458473	1.6653e-07	S;M;nterm;K;D	62103;62097	Regular search	2	0		62103;62097	140.164	-15.99609;-15.9988	2.35;0.8759	0;0	P43304			247671014.106634;95506167.3112941	28846;22582	8.27895e+09	3.43177e+08	0.0414518
KMDDKDAAAICQPSAGVHIVMPGYYSPESMGLLDPATSDGR	Comp.:O-H	14.98837;14.99809	0.0407511	1040	14.99	0.005409	40	40	0	0;5	0;5	Multi	KMDDKDAAAICQPSAGVHIVMPGYYSP(0.137)E(0.137)S(0.137)M(0.137)GL(0.137)L(0.137)D(0.137)PATSDGR	0.137397	3.4319e-06	Y;S;P;E;M;G;L;D	35862;48252	Regular search	2	0		35862;48252	148.987	14.98837;14.99809	-3.164;-3.075	0;0	P43304			5887724.83848246;331488751.567821	25190;26086	8.27895e+09	3.37376e+08	0.0407511
KMDDKDAAAICQPSAGVHIVMPGYYSPESMGLLDPATSDGR		-13.99798;-13.99812;-14.0016	0.0402889	827	-14	0.001684	58	58	0	0;0;4	0;0;4	Multi	KMDDKDAAAICQP(0.056)S(0.056)A(0.056)G(0.056)V(0.056)H(0.056)I(0.056)V(0.056)M(0.334)P(0.056)G(0.056)Y(0.056)YSPESMGLLDPATSDGR	0.333632	0.016192	D;K;A;P;S;G;V;H;I;M;Y	58677;59538;47800	Regular search	3	0		58677;59538;47800	89.0795	-13.99798;-13.99812;-14.0016	-0.6898;2.476;3.182	0;0;0	P43304			9228953.94599516;5345569.99679216;318975158.665014	28134;24436;26648	8.27895e+09	3.3355e+08	0.0402889
KMDDKDAAAICQPSAGVHIVMPGYYSPESMGLLDPATSDGR		-32.9842	0.0377432	755	-32.99	0.001161	8	8	0	4	4	Multi	KMDDKDAAAICQPSAGVHIVM(0.034)P(0.034)G(0.034)Y(0.034)Y(0.137)S(0.137)P(0.137)E(0.137)S(0.137)M(0.137)G(0.012)L(0.012)LDPATSDGR	0.136793	0.015693	Y;S;P;E;M	47964	Regular search	1	0		47964	96.6681	-32.9842	6.362	0	P43304			3.12475e+08	28540	8.27895e+09	3.12475e+08	0.0377432
NYLSCDVEVR	Unmodified	-0.0002611527;1.42406E-05;0.000306189;0.008000025;-0.00320536;5.867746E-05;-0.0004131908;0.0005037532;-0.0002019653;0.0003047265;0.0006054392;0.0008689023;-0.0002090258;-0.0002859695	0.0377354	915	-0.008575	0.03321	1235	1219	16	0;0;0;0;0;1;1;3;4;4;4;4;4;5	0;0;0;0;0;1;1;3;4;4;4;4;4;5	Multi	N(0.1)Y(0.1)L(0.1)S(0.1)C(0.1)D(0.1)V(0.1)E(0.1)V(0.1)R(0.1)	0.1	0.0038769	nterm;N;Y;L;S;C;D;V;E;cterm;R	17482;17885;17886;17930;18130;17649;21042;17581;17744;17881;17964;18056;18257;19384	Regular search	14	0		17482;17885;17886;17930;18130;17649;21042;17581;17744;17881;17964;18056;18257;19384	100.207	-0.0002611527;1.42406E-05;0.000306189;0.008000025;-0.00320536;5.867746E-05;-0.0004131908;0.0005037532;-0.0002019653;0.0003047265;0.0006054392;0.0008689023;-0.0002090258;-0.0002859695	-22.31;-3.01;9.837;11.79;-11.94;-15.17;6.699;-1.433;-18.23;1.483;-13.55;-7.532;3.097;6.882	0;0;0;0;0;0;0;0;0;0;0;0;0;0	P43304			2855862.12402085;1790188.94237411;1230876.08353226;1224157.0320593;1239150.94188488;4115610.86599007;769443.326950977;3399109.34239326;5101356.91392286;1763539.31399681;1497097.44690757;1138001.17967743;568123.434975442;2487615.2477842	23392;27686;28148;29735;32710;23223;42471;23752;24014;26448;28671;33757;42808;26313	7.73283e+08	2.91801e+07	0.0377354
SMAEDTINAAVK	Deamidation	0.9835018;0.9830868;0.9839075;0.9794741;0.9848678;0.9813146;0.9845217;0.9817998;0.9840977;0.9808094;0.9841588;0.9802258	0.0376649	940	0.9836	0.00449	861	855	6	0;0;1;1;2;2;3;3;4;4;5;5	0;0;1;1;2;2;3;3;4;4;5;5	Multi	SMAEDTIN(0.992)AAVK	0.991895	2.1497e-21	N;A	16142;16265;15906;16304;16520;16641;17998;18164;16928;17055;18125;18413	Regular search	12	0		16142;16265;15906;16304;16520;16641;17998;18164;16928;17055;18125;18413	169.134	0.9835018;0.9830868;0.9839075;0.9794741;0.9848678;0.9813146;0.9845217;0.9817998;0.9840977;0.9808094;0.9841588;0.9802258	-0.8137;1.731;-3.081;1.79;-3;1.842;-3.048;1.737;-3.083;1.77;-3.013;1.788	0;0;0;0;0;0;0;0;0;0;0;0	P43304			299361.295136518;3890233.86333028;577068.102138086;4515978.30394299;533827.606547659;5023449.54724129;398793.084841953;2636677.50975394;530626.372000559;3512819.2914215;543852.801498574;3087373.82798675	9212;11066;7345;10876;7347;10846;7095;10548;7816;11390;7747;11318	6.78352e+08	2.55501e+07	0.0376649
RWPIVGVR	Oxidation	15.99493;15.99472;15.99518;15.99486;15.995;15.99481;15.99493;15.99484;15.99505;15.9948;15.99506	0.0361762	1044	16	0.004337	892	886	6	0;1;1;2;2;3;3;4;4;5;5	0;1;1;2;2;3;3;4;4;5;5	Multi	RW(0.995)PIVGVR	0.99526	2.7939e-09	W	6160;4640;4697;5083;5142;4450;4531;6055;6170;3894;3937	Regular search	11	0		6160;4640;4697;5083;5142;4450;4531;6055;6170;3894;3937	143.113	15.99493;15.99472;15.99518;15.99486;15.995;15.99481;15.99493;15.99484;15.99505;15.9948;15.99506	-2.341;-4.107;-3.421;-4.016;-3.344;-4.1;-3.423;-4.178;-3.477;-3.977;-3.367	0;0;0;0;0;0;0;0;0;0;0	P43304			1510325.72994484;8697443.97157622;3447315.5050814;7956362.24811931;3422987.49452678;6893888.959716;2866593.45877849;6863524.02920976;2818544.96698592;7060429.13349184;3189109.15813629	7769;6484;7180;6500;7204;6240;6934;6923;7611;6918;7651	1.51278e+09	5.47265e+07	0.0361762
NGQVELNEFLQLMSAIQK	Unmodified	-0.004307857;-0.0006767791	0.0360561	915	-0.008575	0.03321	1235	1219	16	3;5	3;5	Multi	N(0.056)G(0.056)Q(0.056)V(0.056)E(0.056)L(0.056)N(0.056)E(0.056)F(0.056)L(0.056)Q(0.056)L(0.056)M(0.056)S(0.056)A(0.056)I(0.056)Q(0.056)K(0.056)	0.0555556	0.001442	nterm;N;G;Q;V;E;L;F;M;S;A;I;cterm;K	29202;32758	Regular search	2	0		29202;32758	106.761	-0.004307857;-0.0006767791	-0.9083;0.6041	0;0	P43304			65889770.7914393;1373894.09120961	39243;40222	1.86553e+09	6.72637e+07	0.0360561
EYACTAVDMISR	Comp.:12C-13C	-0.9998	0.0355438	897	-0.9967	0.01079	58	58	0	0	0	Multi	E(0.443)Y(0.443)A(0.109)CTAVDMISR	0.443216	0.0049383	nterm;E;Y	27859	Regular search	1	0		27859	84.1087	-0.9998	0.6391	0	P43304			2.29e+08	22421	6.44277e+09	2.29e+08	0.0355438
MDDKDAAAICQPSAGVHIVMPGYYSPESMGLLDPATSDGR	Unmodified	0.0006476066;0.0009980958;-1.300116E-05;-0.01133948;0.0003608156;5.359453E-06;-0.002237711;-0.001854801	0.0349707	915	-0.008575	0.03321	1235	1219	16	0;0;1;1;2;3;3;5	0;0;1;1;2;3;3;5	Multi	M(0.025)D(0.025)D(0.025)K(0.025)D(0.025)A(0.025)A(0.025)A(0.025)I(0.025)C(0.025)Q(0.025)P(0.025)S(0.025)A(0.025)G(0.025)V(0.025)H(0.025)I(0.025)V(0.025)M(0.025)P(0.025)G(0.025)Y(0.025)Y(0.025)S(0.025)P(0.025)E(0.025)S(0.025)M(0.025)G(0.025)L(0.025)L(0.025)D(0.025)P(0.025)A(0.025)T(0.025)S(0.025)D(0.025)G(0.025)R(0.025)	0.025	0.0055443	nterm;M;D;K;A;I;C;Q;P;S;G;V;H;Y;E;L;T;cterm;R	58638;58645;61283;61364;60889;60459;60874;64555	Regular search	8	0		58638;58645;61283;61364;60889;60459;60874;64555	84.3587	0.0006476066;0.0009980958;-1.300116E-05;-0.01133948;0.0003608156;5.359453E-06;-0.002237711;-0.001854801	0;0.2422;0.8392;0.7871;0;0.8459;1.029;0	0;0;0;0;0;0;0;0	P43304			1728471.591469;4105450.34192519;3670720.63152579;3853970.01219734;3671062.21890299;3275849.59473802;7849159.42537539;61369975.7396799	27122;27484;27284;29399;26916;26980;33110;29063	2.55999e+09	8.95247e+07	0.0349707
NGQVELNEFLQLMSAIQK	Comp.:O2-HN	16.97767;16.98028;16.97829;16.97775;16.97471	0.034784	1054	16.98	0.002366	30	30	0	0;0;1;2;3	0;0;1;2;3	Multi	NGQVELNEFLQL(0.068)M(0.848)S(0.068)AIQK	0.848023	0.043247	L;M;F	57300;57882;55974;25338;61478	Regular search	5	0		57300;57882;55974;25338;61478	75.2127	16.97767;16.98028;16.97829;16.97775;16.97471	-5.808;-1.905;-5.778;-1.781;-5.718	0;0;0;0;0	P43304			5682030.99361892;30131049.1938065;6164973.62153419;17578702.3616864;5333699.24263395	34544;37816;34231;37155;34367	1.86553e+09	6.48905e+07	0.034784
DAAAICQPSAGVHIVMPGYYSPESMGLLDPATSDGR	Unmodified	-0.00772785	0.0333294	915	-0.008575	0.03321	1235	1219	16	0	0	Multi	D(0.028)A(0.028)A(0.028)A(0.028)I(0.028)C(0.028)Q(0.028)P(0.028)S(0.028)A(0.028)G(0.028)V(0.028)H(0.028)I(0.028)V(0.028)M(0.028)P(0.028)G(0.028)Y(0.028)Y(0.028)S(0.028)P(0.028)E(0.028)S(0.028)M(0.028)G(0.028)L(0.028)L(0.028)D(0.028)P(0.028)A(0.028)T(0.028)S(0.028)D(0.028)G(0.028)R(0.028)	0.0277778	1.4874e-76	nterm;D;A;I;C;Q;P;S;G;V;H;M;Y;E;L;T;cterm;R	66809	Regular search	1	0		66809	223.533	-0.00772785	-0.2097	0	P43304			2.75087e+07	32815	8.2536e+08	2.75087e+07	0.0333294
RGDVLAAWSGIR	Trp->Kynurenin	3.995446;3.99559;3.995938;3.995185;3.995318;3.995054	0.0316557	1004	3.995	0.001452	97	97	0	0;1;2;3;4;5	0;1;2;3;4;5	Multi	RGDVLA(0.015)A(0.017)W(0.945)S(0.017)GIR	0.945432	0.017555	W;A;S	4074;3262;1964;2979;3299;2114	Regular search	6	0		4074;3262;1964;2979;3299;2114	127.566	3.995446;3.99559;3.995938;3.995185;3.995318;3.995054	-1.385;-1.446;-1.289;-1.372;-1.419;-1.398	0;0;0;0;0;0	P43304			1521498.92460007;1606439.65966108;1442640.45414729;1043359.11046652;1446656.47873;1393875.92580671	12793;12574;12505;12342;13120;13028	2.67076e+08	8.45447e+06	0.0316557
YGAATANYMEVVSLLK	Acetaldehyde	26.0166;26.01249;26.01791;26.01566;26.01568;26.01319;26.01638;26.01611;26.01508;26.01723;26.01514;26.00723	0.0295448	1095	26.02	0.001543	633	632	1	0;1;1;1;1;2;2;2;3;4;5;5	0;1;1;1;1;2;2;2;3;4;5;5	Multi	Y(0.995)GAATANYMEVVSLLK	0.99525	4.6034e-129	nterm;Y;G	44630;44976;45077;45608;48103;46197;47765;47852;47708;52017;48952;50605	Regular search	12	0		44630;44976;45077;45608;48103;46197;47765;47852;47708;52017;48952;50605	272.822	26.0166;26.01249;26.01791;26.01566;26.01568;26.01319;26.01638;26.01611;26.01508;26.01723;26.01514;26.00723	8.407;8.43;9.185;9.054;9.966;8.277;8.867;9.788;8.334;9.081;8.183;8.167	0;0;0;0;0;0;0;0;0;0;0;0	P43304			19967025.2691974;23833569.0312909;20905297.1635693;25726326.2146887;23032838.6250479;20609784.380168;25726965.1562412;23257562.1450827;17146586.6341742;21146331.7087617;20628510.9287928;18209895.2555298	32215;31946;32712;37093;38005;31487;36595;37498;32016;37930;37641;32337	8.80664e+09	2.60191e+08	0.0295448
LYDLVAGSNCLK	Acetaldehyde	26.015;26.01488;26.01636;26.01481;26.01697;26.01347;26.01512;26.01811;26.01541	0.0278572	1095	26.02	0.001543	633	632	1	0;1;2;2;3;3;4;5;5	0;1;2;2;3;3;4;5;5	Multi	L(0.988)Y(0.012)DLVAGSNCLK	0.98828	1.4513e-14	nterm;L;Y	25435;24994;24248;24356;25655;26062;31167;30921;31712	Regular search	9	0		25435;24994;24248;24356;25655;26062;31167;30921;31712	164.699	26.015;26.01488;26.01636;26.01481;26.01697;26.01347;26.01512;26.01811;26.01541	14.95;15.11;11.64;14.79;11.8;14.99;14.99;11.59;14.73	0;0;0;0;0;0;0;0;0	P43304			19498431.3587578;15510987.4624459;29863647.7801541;16341208.8548897;22832137.7929553;10423095.880293;12631160.8803992;23445837.9797754;13127078.6179657	35243;35017;31738;34531;32263;35059;35841;32622;35524	5.87545e+09	1.63674e+08	0.0278572
VLESINVQMDENTLHEILNEVDLNK	Unmodified	0.002909405;-0.0004733748;-0.006809647	0.02785	915	-0.008575	0.03321	1235	1219	16	1;2;5	1;2;5	Multi	V(0.04)L(0.04)E(0.04)S(0.04)I(0.04)N(0.04)V(0.04)Q(0.04)M(0.04)D(0.04)E(0.04)N(0.04)T(0.04)L(0.04)H(0.04)E(0.04)I(0.04)L(0.04)N(0.04)E(0.04)V(0.04)D(0.04)L(0.04)N(0.04)K(0.04)	0.04	0.0065979	nterm;V;L;E;S;I;N;Q;M;D;T;H;cterm;K	53468;57501;58553	Regular search	3	0		53468;57501;58553	77.6741	0.002909405;-0.0004733748;-0.006809647	1.949;0.8075;-1.838	0;0;0	P43304			2640417.04102444;2803497.75158446;123253159.796647	34379;32860;32821	4.62108e+09	1.28697e+08	0.02785
VIFFLPWQK	di-Oxidation	31.99004;31.98923;31.99021;31.98939;31.98941;31.98972;31.98959;31.98936;31.9884;31.98975;31.98952;31.99192;31.99015;31.98952;31.9896;31.98972;31.98943;31.98887	0.0277957	1130	31.99	0.001775	116	116	0	0;0;0;1;1;1;2;2;2;3;3;3;4;4;4;5;5;5	0;0;0;1;1;1;2;2;2;3;3;3;4;4;4;5;5;5	Multi	VIFFLPW(0.988)QK	0.988159	0.0036384	P;W;Q;cterm;K	17590;17702;17862;13807;13956;14244;15895;15941;16014;14418;14473;14600;16176;16199;16234;16067;16133;16270	Regular search	18	0		17590;17702;17862;13807;13956;14244;15895;15941;16014;14418;14473;14600;16176;16199;16234;16067;16133;16270	134.403	31.99004;31.98923;31.99021;31.98939;31.98941;31.98972;31.98959;31.98936;31.9884;31.98975;31.98952;31.99192;31.99015;31.98952;31.9896;31.98972;31.98943;31.98887	-8.597;-7.302;-3.816;-8.48;-8.031;-4.763;-9.837;-8.505;-5.319;-6.913;-5.65;-2.447;-10.34;-6.52;-5.863;-7.815;-6.52;-3.313	0;0;0;0;0;0;0;0;0;0;0;0;0;0;0;0;0;0	P43304			17068903.2958969;25894331.200333;1051944.83787573;20040363.4437836;24205317.0238693;9794877.27436923;19096234.6838228;21773958.3806968;9132995.64279931;19772330.5091349;17929134.4264337;11193215.8742848;17788657.9723046;15694199.1195451;10205649.9395328;18135913.8798968;20401968.0180546;9019911.11454976	25229;26454;28404;25034;26249;29113;24800;25990;28806;24998;26237;29078;25900;26992;29810;25550;26797;29613	1.03685e+10	2.882e+08	0.0277957
VLESINVQMDENTLHEILNEVDLNK	Acetaldehyde	26.0176;26.01808;26.01666;26.01644	0.0268132	1095	26.02	0.001543	633	632	1	0;1;2;5	0;1;2;5	Multi	V(0.5)L(0.5)ESINVQMDENTLHEILNEVDLNK	0.499999	4.2123e-170	nterm;V;L	63314;59465;60213;62020	Regular search	4	0		63314;59465;60213;62020	290.771	26.0176;26.01808;26.01666;26.01644	10.68;10.77;10.68;10.72	0;0;0;0	P43304			35971783.1143717;36959410.8287993;22978880.574784;27995927.2385497	44054;44126;43445;44365	4.62108e+09	1.23906e+08	0.0268132
AADCISEPVNREPPSR	Deamidation	0.9831386;0.9676487;0.9835185;0.9832073	0.025957	940	0.9836	0.00449	861	855	6	0;1;1;4	0;1;1;4	Multi	AADCISEP(0.199)V(0.199)N(0.199)R(0.199)E(0.199)PPSR	0.199034	1.3107e-18	P;V;N;R;E;D;C;I;S	15347;11308;11372;12720	Regular search	4	0		15347;11308;11372;12720	164.699	0.9831386;0.9676487;0.9835185;0.9832073	1.217;-0.2127;1.241;1.203	0;0;0;0	P43304			1769144.52828874;274893.612151282;1575150.00386733;1275526.04865798	7951;6797;7641;8132	1.8857e+08	4.89471e+06	0.025957
YGIKEYACTAVDMISR	Acetaldehyde	26.0155	0.0259396	1095	26.02	0.001543	633	632	1	0	0	Multi	Y(0.166)G(0.166)IK(0.166)E(0.166)Y(0.166)A(0.166)CTAVDMISR	0.166118	5.645e-14	nterm;Y;G;K;E;A	20646	Regular search	1	0		20646	159.141	26.0155	6.837	0	P43304			1.94339e+06	30162	7.49197e+07	1.94339e+06	0.0259396
AADCISEPVNREPPSR	Acetaldehyde	26.01458;26.01403;26.01475	0.0257359	1095	26.02	0.001543	633	632	1	0;1;4	0;1;4	Multi	A(0.018)A(0.982)DCISEPVNREPPSR	0.981661	0.00095734	nterm;A	15452;12379;15669	Regular search	3	0		15452;12379;15669	118.112	26.01458;26.01403;26.01475	3.715;3.81;3.826	0;0;0	P43304			1486015.79776984;1836556.4821804;1530464.66446798	9815;9595;10079	1.8857e+08	4.85304e+06	0.0257359
KFLYYEMGYK	Oxidation	15.99552;15.99459;15.99563;15.99508;15.9943	0.0254098	1044	16	0.004337	892	886	6	2;3;3;4;5	2;3;3;4;5	Multi	KFLYYEM(0.999)GYK	0.998916	1.2118e-09	M;Y	21306;2632;23680;23130;25380	Regular search	5	0		21306;2632;23680;23130;25380	145.003	15.99552;15.99459;15.99563;15.99508;15.9943	-2.76;-2.626;-1.54;-2.802;-4.684	0;0;0;0;0	P43304			2094912.90448655;813719.920986129;1357976.24280521;1244579.29146211;109430358.089267	9464;9396;9935;9688;8384	4.52351e+09	1.14942e+08	0.0254098
EAQLLTLQNTSEFDILVIGGGATGSGCALDAVTR	Comp.:HN4-C2O	17.02557;17.02501	0.0253661	1056	17.03	0.001253	31	31	0	2;5	2;5	Multi	EAQLLTLQNTSEFDIL(0.144)V(0.838)I(0.015)GGGATGSGCALDAVTR	0.838085	1.7085e-166	V;L	65042;68590	Regular search	2	0		65042;68590	281.118	17.02557;17.02501	0.004657;0.376	0;0	P43304			6911136.82793677;7157548.0767524	44610;45378	5.54625e+08	1.40687e+07	0.0253661
RWPIVGVR	di-Oxidation	31.98928;31.99002;31.98963;31.9896;31.99021;31.98942;31.99027;31.98949;31.99029;31.98942;31.99011	0.0251667	1130	31.99	0.001775	116	116	0	0;0;1;2;2;3;3;4;4;5;5	0;0;1;2;2;3;3;4;4;5;5	Multi	RW(0.993)PIVGVR	0.993233	0.010492	W	5524;6207;4854;4941;5290;4301;4667;5823;6956;4319;4502	Regular search	11	0		5524;6207;4854;4941;5290;4301;4667;5823;6956;4319;4502	127.039	31.98928;31.99002;31.98963;31.9896;31.99021;31.98942;31.99027;31.98949;31.99029;31.98942;31.99011	-5.676;-1.968;-2.032;-5.688;-1.98;-7.95;-2.009;-5.951;-2.046;-5.668;-1.966	0;0;0;0;0;0;0;0;0;0;0	P43304			1596196.87746103;6896611.21346105;5500204.38207545;1173341.91490914;5657646.78140152;952738.26318984;5230087.45775971;855693.589251481;4741096.94870039;1081308.33905164;4386732.34513656	5655;8233;7910;5438;7917;5199;7670;5806;8378;5821;8346	1.51278e+09	3.80717e+07	0.0251667
KMDDKDAAAICQPSAGVHIVMPGYYSPESMGLLDPATSDGR		17.9868	0.0250481	1060	17.99	0.00229	6	6	0	5	5	Multi	KMD(0.14)D(0.14)K(0.14)D(0.14)A(0.14)A(0.14)A(0.14)ICQPSAGVHIVMPGYYSPESMGLLDPATSDGR	0.139974	6.8483e-05	D;K;A	48381	Regular search	1	0		48381	162.252	17.9868	-0.7338	0	P43304			2.07372e+08	28313	8.27895e+09	2.07372e+08	0.0250481
KQMNLAYVK	Oxidation	15.99401;15.99464	0.0250441	1044	16	0.004337	892	886	6	2;5	2;5	Multi	KQ(0.023)M(0.928)N(0.023)L(0.023)AYVK	0.92826	0.003055	M	7774;9778	Regular search	2	0		7774;9778	87.1026	15.99401;15.99464	-3.452;-3.428	0;0	P43304			291073.481671849;320812.592225382	3402;3664	2.44323e+07	611886	0.0250441
VIFFLPWQK	Trp->Kynurenin	3.995602;3.994235;3.995488;3.994344;3.994897;3.994851;3.99452	0.0245772	1004	3.995	0.001452	97	97	0	0;1;1;2;3;4;5	0;1;1;2;3;4;5	Multi	VIFFLPW(0.986)QK	0.986164	4.8947e-06	W;P	17971;14352;14375;14129;14643;15047;16300	Regular search	7	0		17971;14352;14375;14129;14643;15047;16300	146.622	3.995602;3.994235;3.995488;3.994344;3.994897;3.994851;3.99452	-2.523;-2.446;-2.848;-3.01;-1.099;-4.451;-0.411	0;0;0;0;0;0;0	P43304			40224396.2340677;48455597.9143577;416549.809965902;40855470.3606136;37850688.7037221;41136815.6929855;45889812.3399445	30468;30219;30772;29844;30265;30901;30680	1.03685e+10	2.54829e+08	0.0245772
GDVLAAWSGIRPLVTDPK	Trp->Kynurenin	3.994134;3.993847;3.994786;3.9942;3.995182	0.0225583	1004	3.995	0.001452	97	97	0	0;1;2;3;4	0;1;2;3;4	Multi	GDVLAA(0.042)W(0.93)SGIRPLVTDPK	0.930376	0.007922	S;G;I;W;A;R	20285;17394;18047;19919;19002	Regular search	5	0		20285;17394;18047;19919;19002	118.686	3.994134;3.993847;3.994786;3.9942;3.995182	-1.261;-1.29;-1.267;-1.303;-1.324	0;0;0;0;0	P43304			14480962.2162658;16512601.7565411;21092536.8605252;17550552.8120281;16717655.519609	23228;22997;22778;22876;23608	3.82805e+09	8.63543e+07	0.0225583
VLESINVQMDENTLHEILNEVDLNK	Deamidation	0.9869722;0.9845034;0.9798783;0.9799239;0.9872195;0.979072;0.9823474;0.9792638;0.9874648;0.9848235;0.9856838;0.9920152;0.9842305;0.9835444;0.9829967;0.9829877;0.9825537;0.9777768;0.9854643;0.9835651	0.0225571	940	0.9836	0.00449	861	855	6	0;0;0;0;1;1;1;2;2;2;2;2;3;3;3;4;4;5;5;5	0;0;0;0;1;1;1;2;2;2;2;2;3;3;3;4;4;5;5;5	Multi	VLESINVQMDENTLHEIL(0.019)N(0.941)E(0.02)V(0.02)DLNK	0.940519	1.3208e-45	N;E;V;D;L;H;I;T	56277;56293;56690;57648;52926;53102;53680;53253;53276;57344;57345;57517;55867;55868;56007;56948;56950;57166;58418;58419	Regular search	20	0		56277;56293;56690;57648;52926;53102;53680;53253;53276;57344;57345;57517;55867;55868;56007;56948;56950;57166;58418;58419	203.49	0.9869722;0.9845034;0.9798783;0.9799239;0.9872195;0.979072;0.9823474;0.9792638;0.9874648;0.9848235;0.9856838;0.9920152;0.9842305;0.9835444;0.9829967;0.9829877;0.9825537;0.9777768;0.9854643;0.9835651	-6.209;-6.069;-5.17;1.219;-6.604;-5.318;1.13;-5.266;-5.089;-6.341;-5.601;0.6918;-6.004;-5.852;-0.2061;-5.769;-5.602;-5.329;-7.407;-7.242	0;0;0;0;0;0;0;0;0;0;0;0;0;0;0;0;0;0;0;0	P43304			4636500.27293597;3390973.81427919;11014768.5774078;5395494.0720032;5326981.79939336;9868279.49202407;8404849.69101922;7039110.27415811;1955891.98388767;4189356.87656023;4069795.47402795;4245023.66477202;3811417.747949;3519746.44705956;2188274.56048154;3901097.72912135;3534204.6577648;8030015.38910693;5147470.79656894;4568785.80286835	27721;27788;30632;36342;27537;30393;36084;29917;30073;27203;27418;33241;27425;27533;32495;28233;28364;30733;28058;28161	4.62108e+09	1.04238e+08	0.0225571
GDVLAAWSGIRPLVTDPK	Oxidation	15.99469;15.99518;15.99147;15.99485;15.99438;15.996	0.0225311	1044	16	0.004337	892	886	6	0;1;2;2;3;5	0;1;2;2;3;5	Multi	GDVLAA(0.04)W(0.801)S(0.04)G(0.04)I(0.04)R(0.04)PLVTDPK	0.80059	8.9511e-05	W;S;G;I;R	20085;19491;18842;18946;19621;20180	Regular search	6	0		20085;19491;18842;18946;19621;20180	110.633	15.99469;15.99518;15.99147;15.99485;15.99438;15.996	-5.058;-5.069;-7.663;-4.928;-5.041;-4.893	0;0;0;0;0;0	P43304			11622402.4731006;18652176.0081801;14566598.967971;13764642.4684854;13927529.0684356;13717011.2757973	19689;19429;16709;19301;19281;19933	3.82805e+09	8.62504e+07	0.0225311
SEQLTDRSEISLLPSDIDRYK	Unmodified	-0.154839	0.0219863	915	-0.008575	0.03321	1235	1219	16	5	5	Multi	S(0.048)E(0.048)Q(0.048)L(0.048)T(0.048)D(0.048)R(0.048)S(0.048)E(0.048)I(0.048)S(0.048)L(0.048)L(0.048)P(0.048)S(0.048)D(0.048)I(0.048)D(0.048)R(0.048)Y(0.048)K(0.048)	0.0476191	0.00045235	nterm;S;E;Q;L;T;D;R;I;P;Y;cterm;K	43340	Regular search	1	0		43340	125.814	-0.154839	-0.1927	0	P43304			4.52803e+06	17059	2.05948e+08	4.52803e+06	0.0219863
ELNWDDYK	Oxidation	15.99298;15.99356;15.99334;15.99358;15.99359;15.99355;15.99367;15.99316;15.99279;15.99355;15.99323;15.99469;15.99473;15.99488;15.99374;15.99406;15.99406;15.99484;15.99409;15.99428	0.0217499	1044	16	0.004337	892	886	6	0;0;0;1;1;1;1;2;2;2;2;3;3;3;4;4;4;5;5;5	0;0;0;1;1;1;1;2;2;2;2;3;3;3;4;4;4;5;5;5	Multi	ELNW(0.988)DDYK	0.988424	0.00012257	W;N	8732;9351;9569;7976;8103;8175;8262;7911;8028;8100;8186;8941;9208;9521;7219;7723;8223;10311;10459;10661	Regular search	20	0		8732;9351;9569;7976;8103;8175;8262;7911;8028;8100;8186;8941;9208;9521;7219;7723;8223;10311;10459;10661	117.093	15.99298;15.99356;15.99334;15.99358;15.99359;15.99355;15.99367;15.99316;15.99279;15.99355;15.99323;15.99469;15.99473;15.99488;15.99374;15.99406;15.99406;15.99484;15.99409;15.99428	-8.221;-4.99;-3.257;-8.408;-5.101;-3.361;0.01471;-8.335;-5.12;-3.29;0.004932;-5.079;-3.318;-0.002812;-5.105;-3.355;-0.01394;-4.969;-3.249;-0.03274	0;0;0;0;0;0;0;0;0;0;0;0;0;0;0;0;0;0;0;0	P43304			745253.614450979;650822.043638466;829484.750360992;529248.241953254;449945.460082228;427774.850152989;3510696.55358672;699210.774164866;510764.905858068;526879.581568115;4042110.88140458;406592.055066418;463033.959322023;2546892.63544333;314885.648568605;620710.740940115;3765835.85097486;530215.041792812;578233.72950148;3585030.06459699	6613;8894;10201;6378;8619;9962;12176;6376;8586;9955;12118;8359;9702;11948;9108;10488;12756;9055;10400;12646	1.18316e+09	2.57336e+07	0.0217499
KFLYYEMGYK	Acetaldehyde	26.01523;26.016;26.01458;26.01519;26.0158;26.01534;26.0141;26.01433;26.01608;26.01532;26.0157;26.01529	0.0210831	1095	26.02	0.001543	633	632	1	0;0;0;1;1;2;2;2;3;4;4;5	0;0;0;1;1;2;2;2;3;4;4;5	Multi	K(0.989)F(0.011)LYYEMGYK	0.989398	6.8983e-12	nterm;K;F	24299;26393;26424;23308;23965;23892;24736;24762;23846;24947;25285;28137	Regular search	12	0		24299;26393;26424;23308;23965;23892;24736;24762;23846;24947;25285;28137	150.219	26.01523;26.016;26.01458;26.01519;26.0158;26.01534;26.0141;26.01433;26.01608;26.01532;26.0157;26.01529	9.277;8.888;7.772;9.371;11.35;8.981;8.876;10.95;9.258;9.332;9.026;9.118	0;0;0;0;0;0;0;0;0;0;0;0	P43304			10254085.6468446;3896365.57565457;5987034.83166942;12489801.6745118;7942677.73169336;10883946.8771803;4821178.2996951;9621994.4076473;8678808.7578211;8915774.15435669;3344041.71957766;8534014.88401406	19504;15080;16913;19255;16676;19115;14712;16511;19099;19929;15423;19731	4.52351e+09	9.53697e+07	0.0210831
KQMNLAYVK	Cation:Na	21.9833	0.0209499	1073	21.98	0.001583	152	152	0	0	0	Multi	KQM(0.019)N(0.235)L(0.725)A(0.019)YVK	0.725409	0.00097514	L	8899	Regular search	1	0		8899	92.1512	21.9833	-0.01223	0	P43304			511854	4797	2.44323e+07	511854	0.0209499
RGDVLAAWSGIRPLVTDPK	di-Oxidation	31.99019;31.9884;31.99135;31.98682;31.99062;31.98626;31.99074;31.98977;31.98849;31.98816;31.99092;31.98997;31.9872	0.0209014	1130	31.99	0.001775	116	116	0	0;0;1;1;2;2;3;3;3;4;4;5;5	0;0;1;1;2;2;3;3;3;4;4;5;5	Multi	RGDVLAA(0.037)W(0.884)S(0.037)G(0.037)IRPLVTDPK	0.883963	0.0094055	A;W;S;G;I;R	26347;26425;23897;23966;24702;24765;24801;24807;24876;25320;25542;25832;26705	Regular search	13	0		26347;26425;23897;23966;24702;24765;24801;24807;24876;25320;25542;25832;26705	124.374	31.99019;31.9884;31.99135;31.98682;31.99062;31.98626;31.99074;31.98977;31.98849;31.98816;31.99092;31.98997;31.9872	-6.383;-1.945;-6.438;-1.747;-6.22;-1.896;-6.274;-5.841;-1.802;-2.032;-6.402;-6.331;-1.972	0;0;0;0;0;0;0;0;0;0;0;0;0	P43304			14779167.9797237;47178423.6292232;12729318.3365988;36734114.2176414;15286655.434622;36919547.1572244;9331556.96192311;13727304.6041947;37057795.3894154;30932163.6656924;13326046.5336584;10272597.8295281;29935231.5389649	13211;17018;12942;16848;12870;16632;12769;13125;16661;17360;13567;13447;17257	1.47459e+10	3.0821e+08	0.0209014
TVGLFLQGGKDWSPTLYIR	di-Oxidation	31.98988;31.98881;31.9904;31.98993;31.99148;31.98999;31.99095;31.98963;31.99059;31.98993;31.98924;31.99118;31.98966	0.0206634	1130	31.99	0.001775	116	116	0	0;0;1;1;2;2;3;3;4;4;5;5;5	0;0;1;1;2;2;3;3;4;4;5;5;5	Multi	TVGLFLQGGKDW(0.991)SPTLYIR	0.990586	2.4958e-92	W;S;D	32176;36057;32710;35779;30224;30328;31926;32029;29727;29883;28806;28984;29316	Regular search	13	0		32176;36057;32710;35779;30224;30328;31926;32029;29727;29883;28806;28984;29316	252.662	31.98988;31.98881;31.9904;31.98993;31.99148;31.98999;31.99095;31.98963;31.99059;31.98993;31.98924;31.99118;31.98966	-4.865;-3.216;-4.792;-3.109;-2.876;-1.134;-2.822;-1.209;-4.897;-1.183;-4.056;-2.941;-1.293	0;0;0;0;0;0;0;0;0;0;0;0;0	P43304			10983369.513636;13659397.0420066;13498600.8816695;13179463.7043377;14523578.7946873;10449940.5095993;15489409.166354;6157507.09370103;10079292.5636903;9304466.79467992;5373957.75389125;11104321.636243;8587395.01256742	24218;25820;24062;25587;23790;25412;23988;25563;24719;26434;23601;24526;26125	6.89097e+09	1.42391e+08	0.0206634
DAAAICQPSAGVHIVMPGYYSPESMGLLDPATSDGR	di-Oxidation	31.9904	0.0205708	1130	31.99	0.001775	116	116	0	4	4	Multi	DAAAICQPSAGVHI(0.036)V(0.02)M(0.02)P(0.02)G(0.02)Y(0.02)Y(0.02)S(0.02)P(0.02)E(0.236)S(0.236)M(0.236)G(0.02)L(0.02)L(0.02)DPATSDGR	0.235852	0.022121	E;S;M	68412	Regular search	1	0		68412	74.4644	31.9904	-7.25	0	P43304			1.69784e+07	30132	8.2536e+08	1.69784e+07	0.0205708
NGQVELNEFLQLMSAIQK	Peptide:N.GQVELNEFLQLMSAIQK	-114.045;-114.0444;-114.0444;-114.0443;-114.043;-114.0435	0.0197878	490	-114	0.001042	25	23	2	0;1;2;3;4;5	0;1;2;3;4;5	Multi	N(0.333)G(0.333)Q(0.333)VELNEFLQLMSAIQK	0.333312	2.728e-38	nterm;N;G;Q	25722;57229;59661;56325;59816;60328	Regular search	6	0		25722;57229;59661;56325;59816;60328	209.475	-114.045;-114.0444;-114.0444;-114.0443;-114.043;-114.0435	-0.8323;-0.1365;-0.1252;-0.1717;-0.1552;-0.1734	-1;-1;-1;-1;-1;-1	P43304			3196308.07507613;10708368.6826522;9948458.7236211;4272308.74131689;4499854.56601029;4289393.00456015	39341;39177;38602;39212;39889;39515	1.86553e+09	3.69147e+07	0.0197878
NHVVDISESGLITIAGGK	Unmodified	-0.0122423;0.0106504;-0.005778077;0.006396841;-0.006651891;0.01628742;0.01041874;-0.005634762;-0.1368993;-0.0009816013;-0.1378951;-0.1378822;0.01085399;-0.01630595;-0.1380282;-0.005824982;-0.1379241	0.019629	915	-0.008575	0.03321	1235	1219	16	0;0;0;0;1;1;1;1;1;2;2;3;4;4;4;4;5	0;0;0;0;1;1;1;1;1;2;2;3;4;4;4;4;5	Multi	N(0.164)H(0.164)V(0.164)V(0.164)D(0.164)I(0.164)SESGLITIAGGK	0.163941	1.2196e-119	nterm;N;H;V;D;I;S;E;G;L;T;A;cterm;K	17922;17931;18033;18086;14290;14307;14535;14617;45904;16294;46753;47880;18223;18229;48497;48568;50139	Regular search	17	0		17922;17931;18033;18086;14290;14307;14535;14617;45904;16294;46753;47880;18223;18229;48497;48568;50139	247.612	-0.0122423;0.0106504;-0.005778077;0.006396841;-0.006651891;0.01628742;0.01041874;-0.005634762;-0.1368993;-0.0009816013;-0.1378951;-0.1378822;0.01085399;-0.01630595;-0.1380282;-0.005824982;-0.1379241	-0.7141;-0.5057;2.714;2.548;-10.05;-9.745;13.8;-6.55;-26.43;9.077;-0.05478;1.969;-2.195;23.38;3.177;5.782;-0.2258	0;0;0;0;0;0;0;0;0;0;0;0;0;0;0;0;0	P43304			2522447.93661674;2462360.37088526;3666292.17668766;4054191.05124688;4491833.07925697;3808208.70422098;4205533.33763496;2774614.12993055;3530993.9406998;274208.84468871;3506883.63788693;2685323.36798474;1919206.50810176;1782250.21554323;3093814.32321202;2861025.80212907;2201069.85273869	29472;29733;31349;32239;29349;29580;32210;32384;21264;45612;21075;21132;40976;41118;21875;24263;21722	2.53912e+09	4.98403e+07	0.019629
QMNLAYVK	Oxidation	15.9946;15.99408;15.99467	0.018215	1044	16	0.004337	892	886	6	0;2;3	0;2;3	Multi	Q(0.012)M(0.977)N(0.012)LAYVK	0.976655	0.0027229	nterm;Q;M	4859;4907;4253	Regular search	3	0		4859;4907;4253	88.9796	15.9946;15.99408;15.99467	-4.951;-4.96;-5.176	0;0;0	P43304			302565.507678241;278762.143026695;235918.687483921	5523;5324;4958	4.48667e+07	817246	0.018215
TVGLFLQGGK	Acetaldehyde	26.01566;26.01507;26.01563;26.01459;26.01548;26.01498;26.01506;26.01498;26.01582;26.01466;26.0154;26.0153	0.0180313	1095	26.02	0.001543	633	632	1	0;0;1;1;2;2;3;3;4;4;5;5	0;0;1;1;2;2;3;3;4;4;5;5	Multi	T(0.988)V(0.012)GLFLQGGK	0.987828	5.3114e-06	nterm;T	11786;12137;13784;14200;9651;9837;8141;11685;10734;10941;7953;8071	Regular search	12	0		11786;12137;13784;14200;9651;9837;8141;11685;10734;10941;7953;8071	128.084	26.01566;26.01507;26.01563;26.01459;26.01548;26.01498;26.01506;26.01498;26.01582;26.01466;26.0154;26.0153	11.72;15.64;11.85;15.75;11.5;15.39;11.67;15.49;10.45;14.32;11.6;15.43	0;0;0;0;0;0;0;0;0;0;0;0	P43304			3159703.05488103;4877256.21980707;3020803.77076991;3801669.69601121;2434163.06846374;5036056.11743815;2063712.14381979;4950028.3224457;2024561.58112414;4169553.45861939;2077846.9076398;4443966.35072147	25102;28701;25035;28604;24766;28269;24948;28551;25710;29291;25571;29121	2.33257e+09	4.20593e+07	0.0180313
RGDVLAAWSGIRPLVTDPK	Trp->Kynurenin	3.99437;3.995201;3.994997;3.994939;3.994706;3.994577	0.0180164	1004	3.995	0.001452	97	97	0	0;1;2;3;4;5	0;1;2;3;4;5	Multi	RGDVLAA(0.027)W(0.908)S(0.027)G(0.027)IRPLVTDPK	0.908277	0.0024326	W;A;S;G	24232;23272;23858;24458;24913;26742	Regular search	6	0		24232;23272;23858;24458;24913;26742	137.44	3.99437;3.995201;3.994997;3.994939;3.994706;3.994577	-1.2;-1.148;-1.185;-1.141;-1.316;-1.277	0;0;0;0;0;0	P43304			35436515.5004929;59988628.7327694;46707189.0414274;41856924.732977;40445100.693484;41234371.5174411	17568;17312;17158;17197;17921;17766	1.47459e+10	2.65669e+08	0.0180164
KQMNLAYVK	Aminoethylbenzenesulfonylation	183.0364;183.0358	0.0177875	1433	183	0.00128	90	90	0	4;5	4;5	Multi	KQMNLAY(0.993)VK	0.992997	0.0016525	Y	20633;19643	Regular search	2	0		20633;19643	112.577	183.0364;183.0358	2.789;2.429	0;0	P43304			128349.643438737;306239.611768415	4706;6329	2.44323e+07	434589	0.0177875
DWSPTLYIR	Didehydro	-2.014905;-2.015203;-2.014726;-2.015648;-2.015237;-2.014576	0.017787	876	-2.016	0.00167	29	29	0	0;1;2;3;4;5	0;1;2;3;4;5	Multi	D(0.994)WSPTLYIR	0.993872	0.00058925	nterm;D;W	11277;9850;11579;10833;13804;13026	Regular search	6	0		11277;9850;11579;10833;13804;13026	141.994	-2.014905;-2.015203;-2.014726;-2.015648;-2.015237;-2.014576	-11.59;-9.539;-10.91;-9.396;-9.504;-9.312	0;0;0;0;0;0	P43304			16692926.6488152;22182929.8190708;23679516.2893469;16903512.0539754;19351829.0119156;20414942.6474735	15338;15093;14977;14895;15650;15582	6.70297e+09	1.19226e+08	0.017787
RGDVLAAWSGIR	Oxidation	15.99457;15.9953;15.9956;15.99455;15.99496;15.99482;15.99462	0.0177138	1044	16	0.004337	892	886	6	0;1;2;2;3;5;5	0;1;2;2;3;5;5	Multi	RGDVLAA(0.013)W(0.987)SGIR	0.986796	5.4948e-12	W;A	3789;3045;2661;2968;2286;1279;1821	Regular search	7	0		3789;3045;2661;2968;2286;1279;1821	146.443	15.99457;15.9953;15.9956;15.99455;15.99496;15.99482;15.99462	-3.53;-5.429;-8.435;-5.289;-8.616;-8.486;-5.321	0;0;0;0;0;0;0	P43304			306579.298669894;897938.762212661;534302.477743311;901288.962089419;557956.610910889;644087.11539169;888774.098466009	11222;9568;7290;9558;7021;7678;9997	2.67076e+08	4.73093e+06	0.0177138
NHVVDISESGLITIAGGK	Comp.:13C-12C	1.001838;1.003264;1.002143;1.002905;1.000685;1.001852;1.001229;1.000925;1.001084;1.005548;1.002546;1.003509;1.001408;1.002972;1.002376	0.0176784	941	1.004	0.008794	144	144	0	0;0;0;0;1;1;1;1;1;1;2;2;4;5;5	0;0;0;0;1;1;1;1;1;1;2;2;4;5;5	Multi	NHVVDISESGLIT(0.96)IAGGK	0.959524	1.0127e-93	G;S;D;I;T;A;V;nterm;N;H;L;E	16944;18150;18482;41535;14355;14618;14793;14889;15152;45919;15655;16004;16144;16488;16489	Regular search	15	0		16944;18150;18482;41535;14355;14618;14793;14889;15152;45919;15655;16004;16144;16488;16489	250.377	1.001838;1.003264;1.002143;1.002905;1.000685;1.001852;1.001229;1.000925;1.001084;1.005548;1.002546;1.003509;1.001408;1.002972;1.002376	-6.022;4.974;5.961;2.03;7.282;-5.774;-2.634;-0.6644;3.18;0.3417;-21.67;-7.13;-21.23;1.227;3.451	0;0;0;0;0;0;0;0;0;0;0;0;0;0;0	P43304			1765046.8126817;2268763.04015909;1140476.09608483;3932598.61434796;2233809.96891686;3738234.58235056;2086241.82555884;1264958.83427851;1610047.17154089;2265509.23545603;11197610.4581878;2262497.54463107;3966371.61982558;3088129.68905158;2067208.57822921	17970;33621;43280;20372;30423;33332;35901;37688;40791;21852;19483;27470;24012;37190;37637	2.53912e+09	4.48875e+07	0.0176784
IVELMGR	Unmodified	0.0001125339;0.000135817	0.0169274	915	-0.008575	0.03321	1235	1219	16	0;3	0;3	Multi	I(0.143)V(0.143)E(0.143)L(0.143)M(0.143)G(0.143)R(0.143)	0.142857	0.0054514	nterm;I;V;E;L;M;G;cterm;R	557;1069	Regular search	2	0		557;1069	88.9796	0.0001125339;0.000135817	-0.8564;0.5541	0;0	P43304			779619.130550443;416648.534663139	5225;5355	7.06705e+07	1.19627e+06	0.0169274
RGDVLAAWSGIR	Acetaldehyde	26.01532;26.01557;26.01521	0.0156277	1095	26.02	0.001543	633	632	1	1;1;2	1;1;2	Multi	R(0.332)G(0.332)D(0.332)VLAAWSGIR	0.332269	2.0958e-18	nterm;R;G;D	3548;3569;3313	Regular search	3	0		3548;3569;3313	170.86	26.01532;26.01557;26.01521	5.953;6.661;5.799	0;0;0	P43304			1207329.20507188;1409018.78605656;1557444.12034219	18882;19621;18754	2.67076e+08	4.17379e+06	0.0156277
GTILVGGGALATVLGLSQFAHYR	Peptide:GTILVGGGALATVLGLSQFAH.Y	-319.1667;-319.1671;-319.1652;-319.1652	0.0150704	142	-319.2	0.0008779	4	4	0	0;1;3;5	0;1;3;5	Multi	GTILVGGGALATVLGL(0.019)S(0.747)Q(0.019)F(0.019)A(0.019)H(0.058)Y(0.058)R(0.058)	0.74695	2.5789e-06	S;H;Y;cterm;R;A	61110;57706;59447;60802	Regular search	4	0		61110;57706;59447;60802	166.166	-319.1667;-319.1671;-319.1652;-319.1652	7.402;7.531;7.545;7.541	-2;-2;-2;-2	P43304			20325569.6945202;19569923.3302867;17341057.6738572;19799220.7519806	40640;40487;40572;40833	5.11174e+09	7.70358e+07	0.0150704
TVGLFLQGGKDWSPTLYIR	Trp->Kynurenin	3.993816;3.995152;3.995388;3.994928;3.995256	0.0150117	1004	3.995	0.001452	97	97	0	0;1;3;4;5	0;1;3;4;5	Multi	TVGLFLQGGKD(0.015)W(0.969)S(0.015)PTLYIR	0.969073	7.0343e-39	W	29995;28697;30381;29901;29387	Regular search	5	0		29995;28697;30381;29901;29387	208.74	3.993816;3.995152;3.995388;3.994928;3.995256	-2.98;-2.905;-0.9443;-0.9782;-1.053	0;0;0;0;0	P43304			24734209.662528;26029423.6920475;14928449.868511;19533035.6721642;18220182.6054917	26057;25832;25819;26571;26349	6.89097e+09	1.03445e+08	0.0150117
TVGLFLQGGKDWSPTLYIR	Peptide:TVGLFLQGGKDWSPTLY.I	-269.1831;-269.1836;-269.1833;-269.1853	0.0147854	187	-269.2	0.0008378	4	4	0	1;3;4;5	1;3;4;5	Multi	TVGLFLQGGKDWSP(0.012)T(0.012)L(0.244)Y(0.244)I(0.244)R(0.244)	0.244053	0.0024377	L;Y;I;cterm;R;P;T	50206;49724;53188;54631	Regular search	4	0		50206;49724;53188;54631	114.783	-269.1831;-269.1836;-269.1833;-269.1853	4.47;4.254;4.231;4.066	-2;-2;-2;-2	P43304			31607741.2386941;22295450.4469806;25727247.9802901;22254984.5434314	30491;30488;31154;30942	6.89097e+09	1.01885e+08	0.0147854
CKDVLTGQEFDVR		-13.99844;-13.99889;-13.99876	0.0144408	827	-14	0.001684	58	58	0	0;2;4	0;2;4	Multi	C(0.496)K(0.496)DVLTGQEFDVR	0.495628	0.009252	nterm;C;K	34077;33366;36394	Regular search	3	0		34077;33366;36394	95.392	-13.99844;-13.99889;-13.99876	1.096;1.127;1.086	0;0;0	P43304			45315693.3740439;49495100.8788102;36936960.6375318	14744;14151;14828	9.1233e+09	1.31748e+08	0.0144408
FLYYEMGYK	Aminoethylbenzenesulfonylation	183.0354;183.0359;183.0354	0.0143814	1433	183	0.00128	90	90	0	1;5;5	1;5;5	Multi	FLY(0.012)Y(0.976)E(0.012)MGYK	0.975738	0.011503	Y;E	25831;26519;26658	Regular search	3	0		25831;26519;26658	128.084	183.0354;183.0359;183.0354	-0.946;0.1479;-0.9298	0;0;0	P43304			7874521.73027614;5675946.49687602;7855039.22094803	16208;12659;16604	1.48842e+09	2.14055e+07	0.0143814
NYLSCDVEVR		-45.98809;-45.9879;-45.98818;-45.98816;-45.98798	0.0142628	715	-45.99	0.001486	43	43	0	0;1;2;4;5	0;1;2;4;5	Multi	NYLSC(0.995)DVEVR	0.99487	6.3381e-14	C	16444;11969;13689;13570;14920	Regular search	5	0		16444;11969;13689;13570;14920	182.745	-45.98809;-45.9879;-45.98818;-45.98816;-45.98798	-6.748;-17.68;-7.79;-6.67;-9.638	0;0;0;0;0	P43304			2478863.28504621;2046857.96469885;3103644.96115469;1397462.56567253;2002380.89966723	13331;13151;13162;13690;13547	7.73283e+08	1.10292e+07	0.0142628
DKLVGAIVYYDGQHNDAR	Acetaldehyde	26.01494;26.01565;26.01456;26.01531;26.01503;26.01509	0.0138197	1095	26.02	0.001543	633	632	1	0;1;2;3;4;5	0;1;2;3;4;5	Multi	D(0.5)K(0.5)LVGAIVYYDGQHNDAR	0.499998	3.9841e-129	nterm;D;K	24115;23209;23817;24392;24870;25915	Regular search	6	0		24115;23209;23817;24392;24870;25915	273.461	26.01494;26.01565;26.01456;26.01531;26.01503;26.01509	2.878;4.005;4.47;4.004;3.889;3.807	0;0;0;0;0;0	P43304			10752882.4698787;12846362.7757465;13105260.057369;9997719.34933512;8592915.83172989;11127275.0722687	14419;14239;14044;13983;14737;14647	4.80636e+09	6.64224e+07	0.0138197
IVELMGR	Oxidation	15.99498;15.99504	0.0138118	1044	16	0.004337	892	886	6	2;5	2;5	Multi	IVEL(0.491)M(0.491)GR	0.491174	0.0024894	L;M	1097;591	Regular search	2	0		1097;591	82.6021	15.99498;15.99504	-6.465;-6.48	0;0	P43304			517910.966325514;458177.927081501	5035;5415	7.06705e+07	976089	0.0138118
MDDKDAAAICQPSAGVHIVMPGYYSPESMGLLDPATSDGR		98.10693;98.10027;98.10307;98.10066;98.1003;98.10316	0.0133308	1327	98.1	0.002071	8	8	0	1;2;3;4;4;5	1;2;3;4;4;5	Multi	MDDKD(0.053)A(0.053)A(0.053)A(0.053)I(0.04)CQPSA(0.04)G(0.04)V(0.04)H(0.48)I(0.04)V(0.045)MPGYYSPESMGLLDPATSDGR	0.480351	0.013824	S;H;C;Q;P;A;G;V;I;M;Y	62057;61605;45536;63439;63471;64492	Regular search	6	0		62057;61605;45536;63439;63471;64492	98.044	98.10693;98.10027;98.10307;98.10066;98.1003;98.10316	-1.38;-1.255;-7.584;0.311;-4.007;-1.183	0;0;0;0;0;0	P43304			6490478.65656003;7860044.72113476;2487504.10500988;5096878.71223911;6362564.3270356;5829362.6043137	27548;27274;25507;28321;28670;28083	2.55999e+09	3.41268e+07	0.0133308
KQMNLAYVK	Diffuse:6	5.98723	0.0130609	1011	5.987	0.001552	6	6	0	1	1	Multi	KQMNLA(0.987)Y(0.012)VK	0.987183	5.6873e-06	A	8360	Regular search	1	0		8360	127.739	5.98723	3.54	0	P43304			319109	4659	2.44323e+07	319109	0.0130609
ELNWDDYKKQEQLETAR	Trp->Kynurenin	3.994653;3.994077;3.994946;3.99431;3.994955;3.992673	0.0129483	1004	3.995	0.001452	97	97	0	0;1;2;3;4;5	0;1;2;3;4;5	Multi	ELN(0.017)W(0.017)D(0.465)D(0.167)Y(0.167)K(0.167)KQEQLETAR	0.464768	0.013316	N;W;D	9292;7353;7063;8889;7088;8707	Regular search	6	0		9292;7353;7063;8889;7088;8707	122.154	3.994653;3.994077;3.994946;3.99431;3.994955;3.992673	-1.773;-1.805;-1.828;-1.688;-1.791;-1.71	0;0;0;0;0;0	P43304			481894.478731927;414470.778011023;508025.660291251;339435.821897326;391987.384574219;306138.821297326	8529;8306;8276;8071;8813;8764	1.88592e+08	2.44195e+06	0.0129483
NGQVELNEFLQLMSAIQK	Loss of ammonia	-17.02825;-17.02863;-17.02719;-17.02528;-17.02733;-17.02613;-17.0133;-17.02741	0.0125689	811	-17.02	0.007922	242	241	1	0;1;2;2;3;3;4;5	0;1;2;2;3;3;4;5	Multi	N(0.972)G(0.025)QVELNEFLQLMSAIQK	0.972056	2.059e-07	Q;nterm;N;G;V	25762;25283;24435;59761;29321;62180;33236;39534	Regular search	8	0		25762;25283;24435;59761;29321;62180;33236;39534	137.505	-17.02825;-17.02863;-17.02719;-17.02528;-17.02733;-17.02613;-17.0133;-17.02741	0.4445;1.196;1.185;1.18;0.2849;1.16;0.4981;0.2213	0;0;0;0;0;0;0;0	P43304			2898389.20227259;3577486.21364193;2799804.07288308;4080852.44739349;1684637.80786661;3363408.65593581;1751404.28157403;3291605.53469123	40413;40269;39689;39773;40305;40396;40956;40614	1.86553e+09	2.34476e+07	0.0125689
NHVVDISESGLITIAGGK	Deamidation	0.9854195;0.9927452;0.9835556;0.9871106;0.9855805;0.9931831;0.9882168;0.9874256;0.990228;0.989295	0.0121877	940	0.9836	0.00449	861	855	6	0;0;0;2;2;3;3;4;4;5	0;0;0;2;2;3;3;4;4;5	Multi	N(0.499)H(0.499)VVDISESGLITIAGGK	0.498759	2.2343e-18	nterm;N;H;V;D;I;S;G;L;T;A	17550;17603;42357;15869;15882;15011;47931;16150;48570;50199	Regular search	10	0		17550;17603;42357;15869;15882;15011;47931;16150;48570;50199	163.341	0.9854195;0.9927452;0.9835556;0.9871106;0.9855805;0.9931831;0.9882168;0.9874256;0.990228;0.989295	-13.56;-4.066;6.865;-16.67;-16.21;18.94;5.138;6.811;4.02;3.993	0;0;0;0;0;0;0;0;0;0	P43304			5243717.33888154;1812945.21205319;1145565.14844224;6423869.29071228;5761138.9651583;1485142.39235755;1559050.19677302;4249449.96512532;1417658.86651062;1847379.05251309	24073;25500;24799;23686;24308;35068;24260;24623;24692;24502	2.53912e+09	3.09459e+07	0.0121877
NYLSCDVEVR	Unmodified	0.1242351;0.1218065;0.122299;0.1308575;0.124265;0.1166667;0.1229352;0.1231158;0.1222024;0.1223047	0.0118445	918	0.128	0.007351	19	19	0	0;0;0;3;3;5;5;5;5;5	0;0;0;3;3;5;5;5;5;5	Multi	N(0.1)Y(0.1)L(0.1)S(0.1)C(0.1)D(0.1)V(0.1)E(0.1)V(0.1)R(0.1)	0.1	0.00026638	nterm;N;Y;L;S;C;D;V;E;cterm;R	18131;18422;18465;17762;17830;20604;20683;20726;20740;20769	Regular search	10	0		18131;18422;18465;17762;17830;20604;20683;20726;20740;20769	130.103	0.1242351;0.1218065;0.122299;0.1308575;0.124265;0.1166667;0.1229352;0.1231158;0.1222024;0.1223047	-11.22;25.07;14.36;-9.499;18.83;15.94;21.3;26.77;22.57;24.37	0;0;0;0;0;0;0;0;0;0	P43304			625596.987352784;862888.569912294;394095.229417889;327399.243913934;468357.580618607;3986555.13164739;518890.354480873;662852.52451647;497056.421733704;815462.908816277	33446;41179;42427;34892;41891;36753;41329;43204;44054;45608	7.73283e+08	9.15915e+06	0.0118445
DWSPTLYIR	di-Oxidation	31.99056;31.99024;31.98984;31.99085;31.98979	0.0111076	1130	31.99	0.001775	116	116	0	0;1;2;3;4	0;1;2;3;4	Multi	D(0.5)W(0.5)SPTLYIR	0.499965	0.0025865	nterm;D;W	14927;12827;13861;13053;14094	Regular search	5	0		14927;12827;13861;13053;14094	97.6861	31.99056;31.99024;31.98984;31.99085;31.98979	-11.3;-7.298;-7.911;-9.086;-6.435	0;0;0;0;0	P43304			12160945.7572695;19926299.6616374;14006809.5372386;14229871.4351273;14129708.8433088	17048;16864;17448;16701;18186	6.70297e+09	7.44536e+07	0.0111076
MTIAGTTDTPTDVTHHPIPSEEDINFILNEVR	Comp.:C-O	-3.994707;-4.002925;-3.997823;-3.996238	0.0108435	858	-3.997	0.002974	14	14	0	0;1;2;3	0;1;2;3	Multi	M(0.5)T(0.5)IAGTTDTPTDVTHHPIPSEEDINFILNEVR	0.499857	5.2849e-30	nterm;M;T	44667;45001;47334;47715	Regular search	4	0		44667;45001;47334;47715	198.729	-3.994707;-4.002925;-3.997823;-3.996238	4.769;4.662;4.543;4.73	0;0;0;0	P43304			7376127.06866378;9475906.99440919;8312412.23127371;6813943.07659466	32296;31987;31610;32103	2.94908e+09	3.19784e+07	0.0108435
EAQLLTLQNTSEFDILVIGGGATGSGCALDAVTR	Comp.:13C-12C	1.009261;1.000982;1.002447	0.0106393	941	1.004	0.008794	144	144	0	0;1;2	0;1;2	Multi	EAQLLT(0.033)LQNTSEF(0.179)D(0.179)I(0.502)L(0.033)VIGGGATGSGCALDAVTR	0.501942	4.0633e-07	L;Q;N;T;S;E;F;D;I;V;G;A	66159;64778;64824	Regular search	3	0		66159;64778;64824	138.062	1.009261;1.000982;1.002447	-0.5609;1.88;-1.888	0;0;0	P43304			2134986.11894612;225054.734149027;3540794.17132529	44412;45688;42834	5.54625e+08	5.90084e+06	0.0106393
MDDKDAAAICQPSAGVHIVMPGYYSPESMGLLDPATSDGR		130.0891;130.088;130.0911;130.0953;130.0943	0.0105012	1371	130.1	0.002342	9	9	0	3;3;4;4;5	3;3;4;4;5	Multi	MDDKDAAAIC(0.013)Q(0.013)P(0.013)S(0.013)A(0.013)G(0.013)V(0.013)H(0.013)I(0.013)V(0.013)M(0.013)P(0.013)G(0.013)Y(0.013)Y(0.726)S(0.013)P(0.013)E(0.013)S(0.013)M(0.013)G(0.013)L(0.013)LDPATSDGR	0.726273	0.0001132	P;G;Y;S;E;M;I;C;Q;A;V;H	45594;63538;63135;63517;64824	Regular search	5	0		45594;63538;63135;63517;64824	119.424	130.0891;130.088;130.0911;130.0953;130.0943	-5.516;-5.032;-9.46;-4.368;-5.112	0;0;0;0;0	P43304			3415785.79742116;4613057.97247725;5573112.08224822;8388524.35320374;4892404.33192277	27465;24864;25270;29910;25258	2.55999e+09	2.68829e+07	0.0105012
CVINATGPFTDSVR		-13.99768;-13.99773;-13.99751;-13.998;-13.99719	0.0102792	827	-14	0.001684	58	58	0	0;1;3;4;5	0;1;3;4;5	Multi	C(0.5)V(0.5)INATGPFTDSVR	0.499941	1.8682e-11	nterm;C;V	35710;35393;35578;35455;36522	Regular search	5	0		35710;35393;35578;35455;36522	157.419	-13.99768;-13.99773;-13.99751;-13.998;-13.99719	4.108;3.46;4.167;4.121;4.131	0;0;0;0;0	P43304			18881041.9352043;21536574.1486773;15630786.6940642;16651922.4266267;16148733.6516291	24267;24170;24051;24840;24671	8.6436e+09	8.88491e+07	0.0102792
MDDKDAAAICQPSAGVHIVMPGYYSPESMGLLDPATSDGR		50.12837;50.13712;50.13832	0.0101483	1191	50.13	0.003563	5	5	0	0;1;1	0;1;1	Multi	MDDKDAAAICQPSAGVHIV(0.05)M(0.787)P(0.05)G(0.05)Y(0.05)YSPESMGLLDPATSDGR	0.786715	0.00060607	A;I;C;Q;G;V;H;M	58530;44063;61079	Regular search	3	0		58530;44063;61079	127.462	50.12837;50.13712;50.13832	-7.622;-7.686;-5.081	0;0;0	P43304			6261700.64490745;14294778.6782897;5423100.53026745	24891;24677;21801	2.55999e+09	2.59796e+07	0.0101483
LYDLVAGSNCLK		26.02256;26.02081	0.009646	1096	26.02	0.002848	11	11	0	0;1	0;1	Multi	LY(0.993)DLVAGSNCLK	0.993056	1.9627e-13	Y	25105;24653	Regular search	2	0		25105;24653	183.322	26.02256;26.02081	11.79;11.94	0;0	P43304			27109415.8189399;29565224.6747893	32439;32182	5.87545e+09	5.66746e+07	0.009646
LVGAIVYYDGQHNDAR	Acetaldehyde	26.01442;26.01479;26.01538;26.01519;26.01518	0.00963278	1095	26.02	0.001543	633	632	1	0;1;2;5;5	0;1;2;5;5	Multi	L(0.5)V(0.5)GAIVYYDGQHNDAR	0.499971	4.3769e-06	nterm;L;V;G	17484;13483;15829;15970;51749	Regular search	5	0		17484;13483;15829;15970;51749	129.541	26.01442;26.01479;26.01538;26.01519;26.01518	12.45;13.95;13.42;14.18;14.17	0;0;0;0;0	P43304			6272378.53851418;7062553.60683829;7742949.75401162;4973068.57703728;3564929.66939738	23530;23398;23133;23891;23862	3.07449e+09	2.96159e+07	0.00963278
KMDDKDAAAICQPSAGVHIVMPGYYSPESMGLLDPATSDGR	Oxidation	15.99133;15.98558;15.99188;15.99551;15.98451	0.00960814	1044	16	0.004337	892	886	6	0;3;3;4;5	0;3;3;4;5	Multi	K(0.081)M(0.081)D(0.687)D(0.081)K(0.011)D(0.011)A(0.011)A(0.011)A(0.011)ICQPSAGVHIVMPGYYSPESMGLLDPATSDGR	0.686747	0.0022393	D;K;A;I;C;Q;P;S;G;V;H;Y;E;M	42873;47268;63487;47641;48262	Regular search	5	0		42873;47268;63487;47641;48262	81.525	15.99133;15.98558;15.99188;15.99551;15.98451	0.3624;-0.7706;-0.9263;-0.1105;-0.9823	0;0;0;0;0	P43304			2024723.33298607;11451788.3071008;48494877.2092413;5825216.66607285;11748734.0745811	26982;25757;21803;23564;26396	8.27895e+09	7.95453e+07	0.00960814
GDVLAAWSGIRPLVTDPK	di-Oxidation	31.98906;31.98857;31.98926;31.98927;31.98992;31.98902;31.98959	0.0091752	1130	31.99	0.001775	116	116	0	0;0;2;2;3;4;5	0;0;2;2;3;4;5	Multi	GDVLAA(0.934)W(0.052)SGIRPLVTDPK	0.933656	0.0058647	A;S;G;I;R;W	20006;20238;18866;19043;19391;19944;20095	Regular search	7	0		20006;20238;18866;19043;19391;19944;20095	120.621	31.98906;31.98857;31.98926;31.98927;31.98992;31.98902;31.98959	-7.237;-2.164;-7.076;-2.173;-7.167;-7.22;-7.092	0;0;0;0;0;0;0	P43304			4609671.10304321;7164261.83171478;4159158.301643;7387978.67937564;4152591.90505502;3831128.3673653;3818370.07206086	17617;22383;17196;21917;17237;17985;17820	3.82805e+09	3.51232e+07	0.0091752
RGDVLAAWSGIR		68.0518;68.05098	0.00913179	1246	68.05	0.0004064	2	2	0	0;4	0;4	Multi	RGDVLAAW(0.938)S(0.02)G(0.02)I(0.02)R	0.93825	0.0010311	W	4692;4499	Regular search	2	0		4692;4499	113.973	68.0518;68.05098	5.549;5.553	0;0	P43304			1379119.152187;1059764.15520431	18815;19262	2.67076e+08	2.43888e+06	0.00913179
TALVERDDFSSGTSSR	Acetaldehyde	26.01607;26.01552;26.01453	0.00886447	1095	26.02	0.001543	633	632	1	0;1;3	0;1;3	Multi	T(0.499)A(0.499)LVERDDFSSGTSSR	0.49919	0.024627	nterm;T;A	40459;43179;46739	Regular search	3	0		40459;43179;46739	69.3443	26.01607;26.01552;26.01453	5.765;5.923;5.779	0;0;0	P43304			1184209.69736334;997942.23619307;944574.752195848	10274;10064;9739	3.52726e+08	3.12673e+06	0.00886447
MDDKDAAAICQPSAGVHIVMPGYYSPESMGLLDPATSDGR		114.094;114.0943;114.0965;114.0976	0.00873621	1347	114.1	0.001375	5	5	0	0;2;2;4	0;2;2;4	Multi	MDDKDAAAICQPSAGVHIVMPGYYS(0.134)P(0.134)E(0.134)S(0.134)M(0.134)G(0.134)L(0.134)LDPATSDGR	0.134241	0.0035141	H;I;V;M;P;G;Y;S;E;L;C;Q;A	58660;61487;61626;63140	Regular search	4	0		58660;61487;61626;63140	105.079	114.094;114.0943;114.0965;114.0976	-4.608;-5.477;-5.864;-2.603	0;0;0;0	P43304			5280375.87225782;4256829.75496066;9158284.87539664;3669159.20455276	27659;24297;27583;25515	2.55999e+09	2.23646e+07	0.00873621
LVQDYGLESEVAQHLAATYGDK	Acetaldehyde	26.01512;26.01665;26.01891;26.01905;26.01465	0.00865633	1095	26.02	0.001543	633	632	1	1;2;3;3;5	1;2;3;3;5	Multi	L(0.5)V(0.5)QDYGLESEVAQHLAATYGDK	0.5	0	nterm;L;V	40266;39455;42186;42264;44721	Regular search	5	0		40266;39455;42186;42264;44721	351.054	26.01512;26.01665;26.01891;26.01905;26.01465	7.673;1.179;6.396;9.917;9.7	0;0;0;0;0	P43304			91359378.1343755;5822628.70193922;4181649.30521447;68487687.2484894;64173316.0630884	31897;30002;30375;31984;32275	2.70351e+10	2.34025e+08	0.00865633
ELNWDDYKKQEQLETAR	Peptide:ELNWDDYKKQEQLETARK.F	128.096	0.0085807	1365	128.1	0.002003	58	58	0	2	2	Multi	ELNWDDYKKQEQLET(0.02)A(0.48)R(0.48)	0.479984	0.0012056	A;cterm;R	11241	Regular search	1	0		11241	86.1127	128.096	-3.325	1	P43304			1.61825e+06	7210	1.88592e+08	1.61825e+06	0.0085807
CVINATGPFTDSVR	Acetaldehyde	26.01058;26.0138;26.01135;26.01357;26.01078;26.01444;26.01414;26.01428;26.01202;26.01402	0.00853094	1095	26.02	0.001543	633	632	1	0;0;1;1;3;3;4;4;5;5	0;0;1;1;3;3;4;4;5;5	Multi	C(0.5)V(0.5)INATGPFTDSVR	0.5	5.5122e-45	nterm;C;V	50231;61674;41904;42475;40755;43894;39580;41633;39427;39976	Regular search	10	0		50231;61674;41904;42475;40755;43894;39580;41633;39427;39976	197.61	26.01058;26.0138;26.01135;26.01357;26.01078;26.01444;26.01414;26.01428;26.01202;26.01402	21.92;24.83;21.25;24.14;21.84;24.75;21.73;24.63;21.39;24.36	0;0;0;0;0;0;0;0;0;0	P43304			4450450.28354562;13416093.908205;4496879.04443234;11577183.3877091;3050390.71988696;10073007.068129;3182435.01219461;9269030.85974152;3363905.76231098;10858639.8512428	39865;42158;39766;42143;39815;42152;40530;42773;40132;42432	8.6436e+09	7.3738e+07	0.00853094
LDIEQYR	Comp.:13C-12C	1.032187;1.03203	0.00814295	941	1.004	0.008794	144	144	0	0;1	0;1	Multi	LDI(0.953)E(0.036)QYR	0.952655	0.0076189	I;E	3841;5300	Regular search	2	0		3841;5300	82.2355	1.032187;1.03203	0.8776;1.649	0;0	P43304			2496927.19149713;2078540.42553782	11472;11209	5.61893e+08	4.57547e+06	0.00814295
EAQLLTLQNTSEFDILVIGGGATGSGCALDAVTR	Oxidation	16.00381;16.01108	0.00803916	1044	16	0.004337	892	886	6	4;5	4;5	Multi	EAQLLTLQNTSEFDI(0.317)L(0.317)V(0.317)IGGGATGSGCALDAVTR	0.31714	2.6403e-26	I;L;V;S;E;F;D	67716;68399	Regular search	2	0		67716;68399	173.592	16.00381;16.01108	-0.4841;-1.213	0;0	P43304			1936979.23461585;2521742.06224238	44361;44134	5.54625e+08	4.45872e+06	0.00803916
KFLYYEMGYK	Cation:Na	21.98112;21.98077;21.98065;21.98138;21.98136;21.98136;21.98126;21.98141	0.00797974	1073	21.98	0.001583	152	152	0	0;1;1;2;2;3;4;5	0;1;1;2;2;3;4;5	Multi	KFLYYE(0.016)M(0.016)G(0.968)YK	0.968231	2.1696e-05	Y;E;G	23970;22716;23056;23761;24610;23693;24816;25740	Regular search	8	0		23970;22716;23056;23761;24610;23693;24816;25740	141.481	21.98112;21.98077;21.98065;21.98138;21.98136;21.98136;21.98126;21.98141	-0.05849;-0.01468;-1.167;-0.04393;-0.01386;-0.04043;-0.03109;-0.5907	0;0;0;0;0;0;0;0	P43304			3731038.82761681;3239441.04987625;8568316.94720732;3301788.40174434;7989478.32406743;2684891.66632771;2913011.98175372;3668478.41686779	11583;11323;7796;11318;7790;11081;11863;11752	4.52351e+09	3.60964e+07	0.00797974
LVSEFPYIEAEVK	Acetaldehyde	26.01534;26.01552;26.01605;26.01612;26.01665;26.01628	0.00794237	1095	26.02	0.001543	633	632	1	0;1;2;3;4;5	0;1;2;3;4;5	Multi	L(0.986)V(0.014)SEFPYIEAEVK	0.985971	5.5561e-14	nterm;L;V	38064;38396;40201;38516;39189;38926	Regular search	6	0		38064;38396;40201;38516;39189;38926	159.259	26.01534;26.01552;26.01605;26.01612;26.01665;26.01628	14.13;14.14;13.91;14.08;14.11;13.82	0;0;0;0;0;0	P43304			18791771.2679432;19179659.9405506;20759172.7847053;14857179.4377077;15053904.0091835;15139652.3762543	35942;35726;35214;35815;36544;36225	1.30668e+10	1.03781e+08	0.00794237
LYDLVAGSNCLK		-13.99709;-13.99582;-13.99656;-13.99742	0.00788047	827	-14	0.001684	58	58	0	0;1;2;4	0;1;2;4	Multi	LYDLVAG(0.029)S(0.029)N(0.029)C(0.88)L(0.029)K	0.879871	0.0071069	G;S;N;C;A	22505;19651;21031;23592	Regular search	4	0		22505;19651;21031;23592	98.0302	-13.99709;-13.99582;-13.99656;-13.99742	-0.1692;-0.09566;-0.1156;-0.1161	0;0;0;0	P43304			9932120.24063998;12140110.8938006;14338525.2268127;9890586.40476575	21676;21492;21282;22122	5.87545e+09	4.63013e+07	0.00788047
KMDDKDAAAICQPSAGVHIVMPGYYSPESMGLLDPATSDGR	di-Oxidation	31.98251;31.98704	0.00782669	1130	31.99	0.001775	116	116	0	2;4	2;4	Multi	KMDDKDAAAI(0.04)C(0.04)Q(0.04)P(0.04)S(0.04)A(0.04)G(0.04)V(0.04)H(0.04)I(0.04)V(0.04)M(0.04)PGYY(0.04)S(0.426)PESMGLLDPATSDGR	0.426084	0.0038153	S;I;C;Q;P;A;G;V;H;M;Y	62140;63269	Regular search	2	0		62140;63269	88.3697	31.98251;31.98704	-3.979;-4.057	0;0	P43304			7555803.87856994;57240963.2424259	25326;22854	8.27895e+09	6.47968e+07	0.00782669
ANLLEIAPHLSAPLPIMLPVYK	Comp.:C	12.0048;12.00484;12.00194;11.99636;12.00218;12.0026;12.00558;12.00408;11.99495;12.00312;12.00096	0.00778962	1024	12	0.001861	105	105	0	0;0;1;1;2;2;3;3;4;4;5	0;0;1;1;2;2;3;3;4;4;5	Multi	A(0.5)N(0.5)LLEIAPHLSAPLPIMLPVYK	0.499999	2.301e-150	nterm;A;N	48558;50882;41537;42099;41291;42017;40884;42635;41432;42558;46163	Regular search	11	0		48558;50882;41537;42099;41291;42017;40884;42635;41432;42558;46163	283.81	12.0048;12.00484;12.00194;11.99636;12.00218;12.0026;12.00558;12.00408;11.99495;12.00312;12.00096	4.789;5.478;4.926;5.587;4.813;5.477;5.49;4.873;5.44;4.83;4.871	0;0;0;0;0;0;0;0;0;0;0	P43304			10228663.5299391;20092584.2927285;11195804.6588208;21609567.5228653;12280559.9293624;18917336.3842745;16018007.7950972;7952758.02479526;14385424.0395152;7266342.04238923;10731556.8394273	38322;40802;38234;40725;37664;40118;40745;38283;41445;38960;38629	1.93435e+10	1.50679e+08	0.00778962
DVLTGQEFDVR		198.105	0.00771856	1449	198.1	NaN	1	1	0	3	3	Multi	D(0.5)V(0.5)LTGQEFDVR	0.499976	0.0017156	nterm;D;V	31690	Regular search	1	0		31690	118.181	198.105	1.901	0	P43304			7.35804e+06	19231	9.53293e+08	7.35804e+06	0.00771856
VLESINVQMDENTLHEILNEVDLNK		10.02228;10.02106	0.00769974	1017	10.02	0.002279	28	28	0	3;4	3;4	Multi	VLES(0.073)I(0.073)N(0.073)V(0.144)Q(0.144)M(0.144)D(0.144)E(0.013)N(0.144)T(0.013)L(0.013)HEILNEVDLNK	0.144033	0.023195	S;I;N;V;Q;M;D;E;T;L	58077;61900	Regular search	2	0		58077;61900	87.6964	10.02228;10.02106	13.52;13.66	0;0	P43304			11972182.5114725;23608921.4077008	44136;44717	4.62108e+09	3.55811e+07	0.00769974
MNLAIALTAAR		10.01977;10.021;10.021;10.02015;10.02033;10.02131;10.02148;10.02107;10.02038	0.0076259	1017	10.02	0.002279	28	28	0	0;0;1;1;2;3;4;5;5	0;0;1;1;2;3;4;5;5	Multi	M(0.995)NLAIALTAAR	0.994886	3.423e-10	nterm;M;N	14183;14232;14645;14856;12989;14892;15143;16403;16415	Regular search	9	0		14183;14232;14645;14856;12989;14892;15143;16403;16415	171.728	10.01977;10.021;10.021;10.02015;10.02033;10.02131;10.02148;10.02107;10.02038	20.98;24.58;20.94;24.51;20.51;20.81;20.83;20.44;21.08	0;0;0;0;0;0;0;0;0	P43304			3049299.62782908;498393.19436084;3343091.57278188;525556.780427721;2316980.45636512;1761570.07932217;1800135.31869633;2055276.82062014;5243290.53163985	33904;36932;33656;36758;33151;33696;34402;34164;34660	2.70048e+09	2.05936e+07	0.0076259
CVINATGPFTDSVR		-61.96734;-61.965;-61.96555	0.00756246	667	-61.97	0.002464	30	30	0	1;4;5	1;4;5	Multi	C(0.5)V(0.5)INATGPFTDSVR	0.499999	3.2983e-15	nterm;C;V	31616;31665;33226	Regular search	3	0		31616;31665;33226	186.737	-61.96734;-61.965;-61.96555	-5.237;-5.368;-5.201	0;0;0	P43304			25354480.7958569;19243511.2534747;20768907.5338631	15693;16196;16067	8.6436e+09	6.53669e+07	0.00756246
DKLVGAIVYYDGQHNDAR	Diffuse:2	0.9257544;0.9233114;0.923267;0.9241062;0.9231222	0.00716209	937	0.9235	0.001492	14	14	0	2;4;4;5;5	2;4;4;5;5	Multi	DKLVGAIV(0.991)YYDGQHNDAR	0.991355	3.6956e-40	Q;H;Y;D;G;A;V;I	21345;8016;23187;5327;5331	Regular search	5	0		21345;8016;23187;5327;5331	215.654	0.9257544;0.9233114;0.923267;0.9241062;0.9231222	0.5089;0.6322;0.1197;-36.83;-0.9708	0;0;0;0;0	P43304			8878906.70020424;4657683.76137524;8565550.96305117;5372653.25754493;6948812.24848813	11456;12032;12019;11952;11931	4.80636e+09	3.44236e+07	0.00716209
YGAATANYMEVVSLLKK	Acetaldehyde	26.01613;26.01587;26.0159	0.00709391	1095	26.02	0.001543	633	632	1	1;2;2	1;2;2	Multi	Y(0.5)G(0.5)AATANYMEVVSLLKK	0.499862	5.775e-25	nterm;Y;G	17508;18089;18183	Regular search	3	0		17508;18089;18183	177.652	26.01613;26.01587;26.0159	6.634;6.428;6.97	0;0;0	P43304			1602371.84386297;1146620.37814287;1834927.72239205	24748;24482;28496	6.46177e+08	4.58392e+06	0.00709391
NYLSCDVEVR	Peptide:N.YLSCDVEVR	-114.0427;-114.0421;-114.0424;-114.0426;-114.0428	0.00700579	490	-114	0.001042	25	23	2	0;1;2;4;5	0;1;2;4;5	Multi	N(0.5)Y(0.5)LSCDVEVR	0.499881	0.0055252	nterm;N;Y	10454;10236;8956;9847;11020	Regular search	5	0		10454;10236;8956;9847;11020	102.868	-114.0427;-114.0421;-114.0424;-114.0426;-114.0428	-3.254;-1.723;-7.089;-24.7;-6.785	-1;-1;-1;-1;-1	P43304			922107.323105965;1436689.9066435;1195639.54986091;1170803.41012607;692219.900747098	17491;17507;17260;18076;17901	7.73283e+08	5.41746e+06	0.00700579
MDDKDAAAICQPSAGVHIVMPGYYSPESMGLLDPATSDGR		66.12761;66.12956;66.13109	0.00681411	1239	66.13	0.001425	3	3	0	1;4;5	1;4;5	Multi	MDDKDAAAICQPSA(0.016)G(0.016)V(0.016)H(0.308)I(0.308)V(0.308)M(0.016)PGYYSPESMGLLDPATSDGR	0.307607	0.0059861	H;I;V;M;P;G;Y;S;C;Q;A	44018;63045;64384	Regular search	3	0		44018;63045;64384	103.563	66.12761;66.12956;66.13109	-8.144;-8.4;-7.781	0;0;0	P43304			9915511.53530912;2952597.45392063;4575981.5168197	24218;21750;24710	2.55999e+09	1.74441e+07	0.00681411
ANLLEIAPHLSAPLPIMLPVYK	Deamidation	0.9884154;0.9880175;0.9818118;0.9889315;0.9858087;0.98499;0.9866781;0.9882894;0.9846602;0.9866699;0.992676;0.9854371;0.9898204;0.9875321;0.9884663;0.9888593;0.985218;0.9853591	0.00658187	940	0.9836	0.00449	861	855	6	0;0;0;1;1;1;2;2;2;3;3;3;4;4;4;5;5;5	0;0;0;1;1;1;2;2;2;3;3;3;4;4;4;5;5;5	Multi	A(0.01)N(0.01)L(0.969)L(0.011)EIAPHLSAPLPIMLPVYK	0.968934	3.1697e-150	nterm;A;N;L;H;E;I;P	47748;48046;50164;38796;40596;41825;40855;40999;41679;40422;40467;40722;41211;41364;42485;42619;42771;45992	Regular search	18	0		47748;48046;50164;38796;40596;41825;40855;40999;41679;40422;40467;40722;41211;41364;42485;42619;42771;45992	282.357	0.9884154;0.9880175;0.9818118;0.9889315;0.9858087;0.98499;0.9866781;0.9882894;0.9846602;0.9866699;0.992676;0.9854371;0.9898204;0.9875321;0.9884663;0.9888593;0.985218;0.9853591	2.44;1.688;4.138;2.406;2.309;4.902;3.685;0.5344;2.908;2.495;0.5312;2.948;1.613;3.96;3.675;1.646;3.988;3.728	0;0;0;0;0;0;0;0;0;0;0;0;0;0;0;0;0;0	P43304			7690466.41357243;7147351.68073329;10552143.775817;8265961.20829341;7028488.46116293;8149287.63071334;6346746.10849876;7531102.01788499;8875329.07816631;5167542.75163448;7031512.02632214;7996657.18002047;4966678.23712958;6711228.26600311;4316693.22079044;5441220.87437818;7619045.82230452;6478857.7424909	37327;37639;39670;37447;37104;39526;36634;36947;38939;37298;37607;39586;38260;40222;37931;37931;39867;37611	1.93435e+10	1.27316e+08	0.00658187
LYDLVAGSNCLK		-61.96469;-61.9648;-61.96525;-61.96465;-61.96499	0.00643291	667	-61.97	0.002464	30	30	0	0;1;2;3;4	0;1;2;3;4	Multi	LYDLVAGS(0.014)N(0.014)C(0.949)L(0.022)K	0.948583	1.1582e-05	C;L;N	19918;19064;18783;19146;19859	Regular search	5	0		19918;19064;18783;19146;19859	152.489	-61.96469;-61.9648;-61.96525;-61.96465;-61.96499	-7.537;-7.411;-7.286;-7.374;-7.468	0;0;0;0;0	P43304			8118831.36513385;9812827.06844202;7918371.02779867;5658599.58156645;6287655.65789776	15225;14998;14879;14812;15607	5.87545e+09	3.77963e+07	0.00643291
SEISLLPSDIDR	Unmodified	0.001486706;0.0005314908;0.05121245;0.0001970234;0.05132886;0.05070414	0.0064319	915	-0.008575	0.03321	1235	1219	16	1;2;3;3;4;5	1;2;3;3;4;5	Multi	S(0.083)E(0.083)I(0.083)S(0.083)L(0.083)L(0.083)P(0.083)S(0.083)D(0.083)I(0.083)D(0.083)R(0.083)	0.0833333	0.0053055	nterm;S;E;I;L;P;D;cterm;R	22021;21655;22719;22791;23579;24268	Regular search	6	0		22021;21655;22719;22791;23579;24268	86.1104	0.001486706;0.0005314908;0.05121245;0.0001970234;0.05132886;0.05070414	5.772;0.3496;0.4859;0.1949;-1.648;0.5047	0;0;0;0;0;0	P43304			2304097.55088657;1769491.72237491;8698762.33536128;1183346.95288532;9059524.69466664;9332599.58258984	23276;22287;21113;22418;21888;21699	5.02928e+09	3.23478e+07	0.0064319
LYDLVAGSNCLK		-45.98803;-45.98749;-45.98776;-45.98773	0.00641691	715	-45.99	0.001486	43	43	0	0;1;2;4	0;1;2;4	Multi	LYDLVAGSNC(0.989)LK	0.989138	8.2794e-11	C;N;L;cterm;K	22155;19267;19952;21052	Regular search	4	0		22155;19267;19952;21052	175.506	-45.98803;-45.98749;-45.98776;-45.98773	-4.539;-4.367;-4.38;-4.471	0;0;0;0	P43304			8348542.42385799;11063740.9940914;11072026.1370047;7217962.84626643	17606;17404;17253;18005	5.87545e+09	3.77023e+07	0.00641691
ELNWDDYK	Deamidation	0.9841796;0.9842832;0.984139;0.9840193;0.9840633;0.9840487	0.00630006	940	0.9836	0.00449	861	855	6	0;1;2;3;4;5	0;1;2;3;4;5	Multi	E(0.355)L(0.055)N(0.193)W(0.193)D(0.193)DYK	0.354546	0.0075395	N;W;D;nterm;E;L	10116;7641;7341;9731;9051;9039	Regular search	6	0		10116;7641;7341;9731;9051;9039	78.5307	0.9841796;0.9842832;0.984139;0.9840193;0.9840633;0.9840487	1.688;1.721;1.604;1.671;1.676;1.684	0;0;0;0;0;0	P43304			1597639.60900772;1368368.53411572;1272682.0089054;984296.537870575;1195321.71771728;1035674.85540899	14039;13849;13785;13641;14421;14348	1.18316e+09	7.45398e+06	0.00630006
NYLSCDVEVR		70.02327;70.02435;70.02389;70.02295	0.00615287	1256	70.02	0.000545	4	4	0	0;1;2;4	0;1;2;4	Multi	NYLSC(0.994)DVEVR	0.994406	3.0361e-10	C	21465;18877;20479;21913	Regular search	4	0		21465;18877;20479;21913	167.517	70.02327;70.02435;70.02389;70.02295	-19.36;-27.25;-12.48;-30.09	0;0;0;0	P43304			1015169.83679383;1597484.45868185;1221603.25259071;923650.454970766	12981;12774;12719;13376	7.73283e+08	4.75791e+06	0.00615287
LVQDYGLESEVAQHLAATYGDK	Diffuse:2	1.0504;1.049463;1.050293;1.049761	0.00600487	943	1.05	0.0009766	5	5	0	1;2;3;4	1;2;3;4	Multi	LVQ(0.017)D(0.017)Y(0.017)G(0.377)L(0.377)E(0.017)S(0.017)E(0.017)V(0.017)A(0.017)Q(0.017)H(0.017)L(0.017)A(0.017)A(0.017)T(0.017)YGDK	0.37709	0.00059565	Q;D;Y;G;L;V;A;H;E	40048;39163;39726;40543	Regular search	4	0		40048;39163;39726;40543	114.586	1.0504;1.049463;1.050293;1.049761	-6.849;-4.693;-1.461;-4.587	0;0;0;0	P43304			38631033.2619922;40515452.3758204;47895833.9851674;35299963.1155608	27042;26712;27011;27747	2.70351e+10	1.62342e+08	0.00600487
LDIEQYR	Deamidation	0.9699341;0.9702333;0.9698703;0.9699616;0.9698077	0.00595659	940	0.9836	0.00449	861	855	6	1;2;3;4;5	1;2;3;4;5	Multi	LDI(0.869)E(0.117)QYR	0.868684	0.0016309	I;E;Q	3068;4215;3803;3080;4959	Regular search	5	0		3068;4215;3803;3080;4959	97.6861	0.9699341;0.9702333;0.9698703;0.9699616;0.9698077	1.023;1.12;1.04;1.023;1.023	0;0;0;0;0	P43304			631300.527342548;591874.26909427;667536.398081806;681588.786891125;774668.855175649	9888;9917;9687;10379;10312	5.61893e+08	3.34697e+06	0.00595659
EAQLLTLQNTSEFDILVIGGGATGSGCALDAVTR		14.0046	0.00581032	1035	14	0.002555	42	42	0	3	3	Multi	EAQLLTLQNTSEFDI(0.448)L(0.448)V(0.04)I(0.04)GGGATGSGCALDAVTR	0.448125	0.024668	I;L	66265	Regular search	1	0		66265	90.7088	14.0046	-0.5987	0	P43304			3.22255e+06	43938	5.54625e+08	3.22255e+06	0.00581032
WPIVGVR	Loss of ammonia	-17.02601;-17.02618;-17.026	0.00574567	811	-17.02	0.007922	242	241	1	0;1;2	0;1;2	Multi	W(0.913)P(0.082)IVGVR	0.913112	0.010718	V;nterm;W;P	4441;1461;1445	Regular search	3	0		4441;1461;1445	75.5769	-17.02601;-17.02618;-17.026	0.004993;-0.008044;-0.01508	0;0;0	P43304			4125695.87555986;4019895.14432798;3687558.8823909	15239;15000;14888	2.05949e+09	1.18331e+07	0.00574567
YGAATANYMEVVSLLK	Deamidation	0.984699;0.9839677;0.9871643;0.9840505;0.9838888	0.00566636	940	0.9836	0.00449	861	855	6	0;1;2;2;3	0;1;2;2;3	Multi	YGAATAN(0.011)Y(0.011)M(0.011)E(0.011)V(0.463)V(0.463)S(0.011)L(0.011)L(0.011)K	0.46269	4.036e-18	N;Y;M;E;V;S	43349;44550;44533;44654;47487	Regular search	5	0		43349;44550;44533;44654;47487	160.692	0.984699;0.9839677;0.9871643;0.9840505;0.9838888	4.007;4.013;2.253;3.42;3.914	0;0;0;0;0	P43304			8747533.40336318;12171704.8135741;2807734.41009241;17134754.9825096;9039862.29993083	28550;28333;30832;31777;28273	8.80664e+09	4.99016e+07	0.00566636
VLESINVQMDENTLHEILNEVDLNK	Comp.:13C-12C	1.020928;0.9956994;0.999957;0.9938097	0.0055754	941	1.004	0.008794	144	144	0	1;3;4;5	1;3;4;5	Multi	VLESIN(0.013)V(0.33)Q(0.33)M(0.041)D(0.041)E(0.041)N(0.041)T(0.041)L(0.041)H(0.041)E(0.041)ILNEVDLNK	0.32964	3.9953e-07	V;Q;L;H;E;I;M;D;N;T	53249;56052;57257;58589	Regular search	4	0		53249;56052;57257;58589	133.469	1.020928;0.9956994;0.999957;0.9938097	-0.36;1.058;0.8848;-0.6597	0;0;0;0	P43304			4140057.11725209;4088835.57016428;2439635.54555709;15095832.3526144	32327;33607;34061;34075	4.62108e+09	2.57644e+07	0.0055754
MDDKDAAAICQPSAGVHIVMPGYYSPESMGLLDPATSDGR		66.12318;66.12131	0.00542976	1238	66.12	0.0009372	2	2	0	3;4	3;4	Multi	MDDKDAAAIC(0.045)Q(0.045)P(0.045)S(0.045)A(0.045)G(0.045)V(0.045)H(0.045)I(0.578)V(0.045)MPGYYSPESMGLLDPATSDGR	0.577637	0.00069452	I;V;H;M	61168;63137	Regular search	2	0		61168;63137	123.208	66.12318;66.12131	-8.31;-9.359	0;0	P43304			5731528.94556319;8168623.23791653	24730;25384	2.55999e+09	1.39002e+07	0.00542976
NHVVDISESGLITIAGGK	Acetaldehyde	26.01171;26.01117;26.01647;26.01193	0.0053942	1095	26.02	0.001543	633	632	1	0;1;1;2	0;1;1;2	Multi	N(0.98)H(0.019)VVDISESGLITIAGGK	0.980181	3.5625e-25	nterm;N;H	17628;17581;46649;15918	Regular search	4	0		17628;17581;46649;15918	181.155	26.01171;26.01117;26.01647;26.01193	-11.42;8.53;-20.84;-14.97	0;0;0;0	P43304			4656773.02443377;3385787.45705802;1825939.51682512;3828004.82777783	25770;25589;25590;25380	2.53912e+09	1.36965e+07	0.0053942
CKDVLTGQEFDVR	Diffuse:2	1.995593;1.996284	0.00534689	974	1.997	0.001698	37	36	1	2;4	2;4	Multi	C(0.499)K(0.499)DVLTGQEFDVR	0.49896	3.8881e-16	nterm;C;K;D	33346;36373	Regular search	2	0		33346;36373	181.944	1.995593;1.996284	0.867;0.8323	0;0	P43304			25734702.1882141;23046543.7535476	14198;14620	9.1233e+09	4.87812e+07	0.00534689
MDDKDAAAICQPSAGVHIVMPGYYSPESMGLLDPATSDGR		34.13369;34.13536	0.00522957	1135	34.13	0.00159	3	3	0	1;1	1;1	Multi	MDDKDAAAI(0.012)C(0.388)Q(0.388)P(0.012)S(0.012)A(0.012)G(0.012)V(0.012)H(0.012)I(0.012)V(0.012)M(0.012)P(0.012)G(0.012)Y(0.012)Y(0.012)S(0.012)P(0.012)E(0.012)S(0.012)MGLLDPATSDGR	0.388175	0.036191	H;I;V;C;Q	44129;61178	Regular search	2	0		44129;61178	90.71	34.13369;34.13536	-7.084;-1.886	0;0	P43304			7924606.97459957;5463069.46607482	25262;24777	2.55999e+09	1.33877e+07	0.00522957
DAAAICQPSAGVHIVMPGYYSPESMGLLDPATSDGR	Peptide:D.AAAICQPSAGVHIVMPGYYSPESMGLLDPATSDGR	-115.032	0.00517663	480	-115	0.001918	7	7	0	1	1	Multi	D(0.328)A(0.328)A(0.328)A(0.014)ICQPSAGVHIVMPGYYSPESMGLLDPATSDGR	0.328222	0.002128	nterm;D;A	65289	Regular search	1	0		65289	148.382	-115.032	-4.424	-1	P43304			4.27259e+06	31835	8.2536e+08	4.27259e+06	0.00517663
IVELMGR	Comp.:C	11.9999	0.00506607	1024	12	0.001861	105	105	0	0	0	Multi	I(0.5)V(0.5)ELMGR	0.499961	0.0003007	nterm;I;V	8415	Regular search	1	0		8415	103.941	11.9999	15.55	0	P43304			358021	23001	7.06705e+07	358021	0.00506607
EYACTAVDMISR	Acetaldehyde	26.01445;26.01502;26.01472;26.01831	0.00504209	1095	26.02	0.001543	633	632	1	1;2;3;5	1;2;3;5	Multi	E(0.5)Y(0.5)ACTAVDMISR	0.499999	1.712e-10	nterm;E;Y	29048;36389;28325;31245	Regular search	4	0		29048;36389;28325;31245	140.211	26.01445;26.01502;26.01472;26.01831	11.33;12.89;11.19;12.82	0;0;0;0	P43304			9647541.13660602;8280175.19324599;7721946.81907795;6835331.04121305	31699;32834;31736;33883	6.44277e+09	3.2485e+07	0.00504209
TVGLFLQGGKDWSPTLYIR	Acetaldehyde	26.01249;26.01452;26.01421;26.01492;26.01663;26.01415	0.00499466	1095	26.02	0.001543	633	632	1	0;1;2;3;4;5	0;1;2;3;4;5	Multi	T(0.5)V(0.5)GLFLQGGKDWSPTLYIR	0.499999	9.8983e-72	nterm;T;V	38024;29637;37138;33572;32293;31834	Regular search	6	0		38024;29637;37138;33572;32293;31834	233.045	26.01249;26.01452;26.01421;26.01492;26.01663;26.01415	8.024;8.095;9.785;9.941;9.931;9.664	0;0;0;0;0;0	P43304			7617199.46679326;5941087.61272576;7882065.19675984;4703523.84604485;5134751.06660176;3139425.51914156	35804;35534;34990;35630;36343;36029	6.89097e+09	3.44181e+07	0.00499466
EYACTAVDMISR		27.05744;27.06012;27.05951	0.00497132	1105	27.06	0.00115	3	3	0	0;3;5	0;3;5	Multi	E(0.5)Y(0.5)ACTAVDMISR	0.499995	0.0021274	nterm;E;Y	30458;28473;31244	Regular search	3	0		30458;28473;31244	119.578	27.05744;27.06012;27.05951	13.09;13.08;12.81	0;0;0	P43304			9602633.74358672;11585078.5505256;10841365.5505681	33585;33345;33760	6.44277e+09	3.20291e+07	0.00497132
ALEHFPMLQK	Cation:Na	21.98139;21.98164;21.98348;21.98347;21.98327	0.00490505	1073	21.98	0.001583	152	152	0	1;2;3;4;5	1;2;3;4;5	Multi	ALEHF(0.01)P(0.495)M(0.495)LQK	0.494798	0.0002059	P;M;F;L	15966;16568;17159;16607;17066	Regular search	5	0		15966;16568;17159;16607;17066	108.694	21.98139;21.98164;21.98348;21.98347;21.98327	-1.851;-0.0135;0.01032;0.003776;0.008259	0;0;0;0;0	P43304			3787275.11086883;3535925.07760664;2077887.51219208;2278367.57525569;3320394.71744673	8055;8059;10556;11355;11283	3.05804e+09	1.49998e+07	0.00490505
LVQDYGLESEVAQHLAATYGDK		26.02257;26.02033;26.02857	0.00489592	1096	26.02	0.002848	11	11	0	0;2;4	0;2;4	Multi	L(0.021)V(0.979)QDYGLESEVAQHLAATYGDK	0.978714	8.3369e-29	nterm;L;V	44618;39598;42293	Regular search	3	0		44618;39598;42293	203.412	26.02257;26.02033;26.02857	8.339;2.808;-13.46	0;0;0	P43304			26705539.2658772;103935879.090514;1720292.46528709	32210;31437;32754	2.70351e+10	1.32362e+08	0.00489592
DWSPTLYIR	Acetaldehyde	26.01015;26.01557;26.01594;26.01662;26.01499	0.00487154	1095	26.02	0.001543	633	632	1	0;1;2;3;5	0;1;2;3;5	Multi	D(0.5)W(0.5)SPTLYIR	0.499999	0.0024307	nterm;D;W	18062;14491;12959;14751;16348	Regular search	5	0		18062;14491;12959;14751;16348	104.082	26.01015;26.01557;26.01594;26.01662;26.01499	5.348;7.579;5.234;9.209;5.099	0;0;0;0;0	P43304			8503147.25400519;7692170.81510103;7081156.07824918;4879107.18252949;4498185.80369188	32051;31822;31386;31871;32228	6.70297e+09	3.26538e+07	0.00487154
EYACTAVDMISR		-61.96449;-61.9645;-61.96468;-61.96482;-61.96498;-61.96481	0.00474621	667	-61.97	0.002464	30	30	0	0;1;2;3;4;5	0;1;2;3;4;5	Multi	EYAC(0.996)TAVDMISR	0.996208	2.6282e-13	C	22050;21759;21433;22497;23274;23917	Regular search	6	0		22050;21759;21433;22497;23274;23917	182.144	-61.96449;-61.9645;-61.96468;-61.96482;-61.96498;-61.96481	-8.912;-8.821;-8.644;-8.7;-8.76;-8.558	0;0;0;0;0;0	P43304			6086932.70709717;6089654.72843424;5784420.74560228;3493813.10053751;5033945.24643785;4089938.1837483	13951;13783;13599;13570;14367;14279	6.44277e+09	3.05787e+07	0.00474621
EYACTAVDMISR		-45.98867;-45.98719;-45.98687;-45.98937;-45.98664;-45.98764;-45.98826;-45.98627;-45.98893;-45.98577	0.00472911	715	-45.99	0.001486	43	43	0	0;0;1;1;2;2;4;4;5;5	0;0;1;1;2;2;4;4;5;5	Multi	EYAC(0.992)TAVDMISR	0.991719	2.1855e-08	A;C	23953;24201;22833;23130;21510;23754;24808;24902;25712;26666	Regular search	10	0		23953;24201;22833;23130;21510;23754;24808;24902;25712;26666	156.777	-45.98867;-45.98719;-45.98687;-45.98937;-45.98664;-45.98764;-45.98826;-45.98627;-45.98893;-45.98577	-9.039;-5.949;-5.774;-6.998;-5.77;-6.565;-6.821;-5.885;-8.313;-5.73	0;0;0;0;0;0;0;0;0;0	P43304			1186168.84476555;3782319.11089616;5460170.81968024;1412966.38601067;4898344.48663232;1879967.50683985;1475620.53438978;4122729.98826805;1356714.98956797;4893575.21722328	11058;16597;16424;10824;16219;10843;11354;16930;11295;16828	6.44277e+09	3.04686e+07	0.00472911
ELNWDDYK	Cation:Na	21.9823;21.98184;21.98148;21.98258	0.0047283	1073	21.98	0.001583	152	152	0	0;2;4;5	0;2;4;5	Multi	ELNW(0.493)D(0.493)DYK	0.493479	0.0004098	W;D	9894;8176;8194;10642	Regular search	4	0		9894;8176;8194;10642	94.7374	21.9823;21.98184;21.98148;21.98258	0.01716;-0.003838;-0.02671;0.01051	0;0;0;0	P43304			1552351.25731915;1333205.62978292;1239022.67284546;1469765.30282144	12623;12345;12958;12877	1.18316e+09	5.59434e+06	0.0047283
WPIVGVR	Oxidation	15.99541;15.99532;15.99516;15.99452;15.9948	0.00465355	1044	16	0.004337	892	886	6	2;3;3;4;4	2;3;3;4;4	Multi	W(0.981)P(0.019)IVGVR	0.980795	0.0029059	nterm;W;P	1941;2859;2938;1366;1402	Regular search	5	0		1941;2859;2938;1366;1402	87.945	15.99541;15.99532;15.99516;15.99452;15.9948	-4.014;-4.138;-3.227;-4.111;-3.178	0;0;0;0;0	P43304			2587720.93107602;2377948.56817012;1035093.04702547;2681611.82574235;901565.711660164	11550;11317;12065;12078;12834	2.05949e+09	9.58394e+06	0.00465355
LDIEQYR	Comp.:C	12.00015;12.00019	0.00464209	1024	12	0.001861	105	105	0	0;2	0;2	Multi	LD(0.996)IEQYR	0.996163	0.0011955	D	4549;4445	Regular search	2	0		4549;4445	121.83	12.00015;12.00019	6.891;7.659	0;0	P43304			1331553.76093276;1276804.57848713	16488;16151	5.61893e+08	2.60836e+06	0.00464209
KMDDKDAAAICQPSAGVHIVMPGYYSPESMGLLDPATSDGR		-61.96637;-61.96809;-61.96908;-61.97139;-61.96871;-61.96009	0.00463726	667	-61.97	0.002464	30	30	0	0;3;4;5;5;5	0;3;4;5;5;5	Multi	KMDDKDAAA(0.026)I(0.026)C(0.438)Q(0.438)P(0.026)S(0.026)AGVHIVMPGYYSPESMGLLDPATSDGR	0.43783	5.2347e-05	C;Q;I;D;K;A	41810;45422;46315;47889;48034;48183	Regular search	6	0		41810;45422;46315;47889;48034;48183	134.478	-61.96637;-61.96809;-61.96908;-61.97139;-61.96871;-61.96009	-5.055;-5.092;-5.179;-5.101;-5.171;-4.139	0;0;0;0;0;0	P43304			6867098.03596961;7068676.14640652;2205768.43463855;4282598.34111016;4853226.03031446;13114314.5223746	22043;21620;19302;19037;22207;25167	8.27895e+09	3.83917e+07	0.00463726
LYDLVAGSNCLK		-79.97961;-79.97965;-79.97945	0.00463668	607	-79.98	0.002261	26	26	0	0;1;4	0;1;4	Multi	LYDLVAGSNC(0.46)L(0.46)K(0.073)	0.459644	6.783e-07	C;L;cterm;K	19369;16877;18851	Regular search	3	0		19369;16877;18851	154.442	-79.97961;-79.97965;-79.97945	-5.082;-4.845;-4.972	0;0;0	P43304			8177949.03045896;11374136.1370716;7690494.82968022	17189;17004;17549	5.87545e+09	2.72426e+07	0.00463668
TVGLFLQGGKDWSPTLYIR	Didehydro	-2.016171;-2.01531;-2.014761;-2.014715	0.00460977	876	-2.016	0.00167	29	29	0	0;1;2;3	0;1;2;3	Multi	TVGLFLQGG(0.015)K(0.287)D(0.287)W(0.052)S(0.052)P(0.287)T(0.015)LYIR	0.287076	0.027128	K;D;P;T;L;G;W;S;cterm;R	28873;28537;28714;27812	Regular search	4	0		28873;28537;28714;27812	124.594	-2.016171;-2.01531;-2.014761;-2.014715	-5.475;-3.372;-3.503;-3.467	0;0;0;0	P43304			5789478.04412624;9168587.92706222;10773500.9793903;6034204.88286146	23686;23543;23203;23347	6.89097e+09	3.17658e+07	0.00460977
LDIEQYR		23.95726;23.95725	0.00458798	1082	23.96	0.001301	12	12	0	1;2	1;2	Multi	LDIE(0.984)QYR	0.983528	0.0062579	E	4049;4148	Regular search	2	0		4049;4148	103.941	23.95726;23.95725	0.001003;0.001064	0;0	P43304			1240866.91308404;1337089.19677504	9087;9060	5.61893e+08	2.57796e+06	0.00458798
EAQLLTLQNTSEFDILVIGGGATGSGCALDAVTR	Comp.:12C-13C	-0.999379	0.00433785	897	-0.9967	0.01079	58	58	0	0	0	Multi	EAQLLTLQNTSEFDI(0.314)L(0.314)V(0.314)IGGGATGSGCALDAVTR	0.314022	2.0999e-29	I;L;V	66100	Regular search	1	0		66100	193.978	-0.999379	-1.347	0	P43304			2.40588e+06	43665	5.54625e+08	2.40588e+06	0.00433785
MDDKDAAAICQPSAGVHIVMPGYYSPESMGLLDPATSDGR		162.0786;162.0806	0.00432331	1416	162.1	0.001007	2	2	0	2;4	2;4	Multi	MDDKDAAAICQPSAGVHIVMPGYYS(0.848)P(0.016)E(0.016)S(0.016)M(0.016)GLLDPATSDGR	0.847806	0.0024463	I;V;M;P;G;Y;S	62114;63299	Regular search	2	0		62114;63299	114.721	162.0786;162.0806	-9.704;-9.741	0;0	P43304			6564939.56902127;4502700.53253681	24138;25018	2.55999e+09	1.10676e+07	0.00432331
MDDKDAAAICQPSAGVHIVMPGYYSPESMGLLDPATSDGR		112.096	0.00422285	1342	112.1	0.003452	2	2	0	4	4	Multi	MDDKDAAAICQPSAGVH(0.109)I(0.109)V(0.109)M(0.109)P(0.109)G(0.109)Y(0.109)Y(0.109)S(0.109)PESMGLLDPATSDGR	0.109371	0.0030931	H;I;V;M;P;G;Y;S	63392	Regular search	1	0		63392	111.278	112.096	-0.7666	0	P43304			1.08105e+07	27208	2.55999e+09	1.08105e+07	0.00422285
MDDKDAAAICQPSAGVHIVMPGYYSPESMGLLDPATSDGR	Comp.:13C-12C	1.031611;1.002221;0.9992628	0.00417748	941	1.004	0.008794	144	144	0	0;4;4	0;4;4	Multi	MDDKDAAAICQPSAGVHIVMPGYYSPESMG(0.095)L(0.095)L(0.095)D(0.095)P(0.095)A(0.095)T(0.095)S(0.095)D(0.095)GR	0.0947318	0.0079011	nterm;M;D;K;A;I;C;Q;P;S;G;V;H;Y;E;L;T	58724;62752;62762	Regular search	3	0		58724;62752;62762	81.9582	1.031611;1.002221;0.9992628	1.09;2.455;0.7195	0;0;0	P43304			4374816.05243568;2970661.5728996;3348835.17749865	29750;30056;30122	2.55999e+09	1.06943e+07	0.00417748
SEISLLPSDIDR	Diffuse:2	0.9263292;0.9265036	0.00415541	937	0.9235	0.001492	14	14	0	0;1	0;1	Multi	SEISL(0.045)L(0.473)P(0.473)SDIDR	0.472859	5.5631e-06	L;P;S;D	22540;21987	Regular search	2	0		22540;21987	159.548	0.9263292;0.9265036	-0.4129;-0.1355	0;0	P43304			11219809.8126623;9678911.37388867	22385;22210	5.02928e+09	2.08987e+07	0.00415541
LVGAIVYYDGQHNDAR	Comp.:12C-13C	-1.00364	0.00411874	897	-0.9967	0.01079	58	58	0	4	4	Multi	LVGA(0.027)I(0.844)V(0.129)YYDGQHNDAR	0.843967	0.00029865	I	13558	Regular search	1	0		13558	134.241	-1.00364	1.158	0	P43304			1.2663e+07	13952	3.07449e+09	1.2663e+07	0.00411874
MNLAIALTAAR	Acetaldehyde	26.01502;26.01586;26.01609;26.01691;26.01581;26.01625;26.0165;26.01583	0.00409078	1095	26.02	0.001543	633	632	1	0;0;1;1;2;3;3;4	0;0;1;1;2;3;3;4	Multi	M(0.992)NLAIALTAAR	0.991663	8.3897e-12	nterm;M;N	17704;17761;13970;14064;14099;14476;14511;14942	Regular search	8	0		17704;17761;13970;14064;14099;14476;14511;14942	148.838	26.01502;26.01586;26.01609;26.01691;26.01581;26.01625;26.0165;26.01583	12.55;13.61;12.6;13.64;13.41;12.54;13.56;13.62	0;0;0;0;0;0;0;0	P43304			986514.682988658;2205586.47652397;840891.799200248;1572024.6584589;1688761.08976349;757933.514845373;1724206.91365974;1271142.65845239	26554;27463;26431;27382;27069;26394;27353;28054	2.70048e+09	1.10471e+07	0.00409078
KFLYYEMGYK	Aminoethylbenzenesulfonylation	183.0352;183.0338;183.0344;183.0351;183.0359;183.0331;183.0362;183.032;183.0336;183.0353;183.0339;183.0355;183.0333	0.00407153	1433	183	0.00128	90	90	0	0;0;0;1;1;1;1;3;3;4;4;5;5	0;0;0;1;1;1;1;3;3;4;4;5;5	Multi	K(0.989)F(0.011)LYYEMGYK	0.988813	0.0034692	Y;nterm;K;G	6454;33583;33879;4931;5067;32923;33641;34895;34912;7464;36212;4738;34530	Regular search	13	0		6454;33583;33879;4931;5067;32923;33641;34895;34912;7464;36212;4738;34530	135.177	183.0352;183.0338;183.0344;183.0351;183.0359;183.0331;183.0362;183.032;183.0336;183.0353;183.0339;183.0355;183.0333	-0.06771;-0.2268;0.1345;-2.404;-1.375;-0.1817;3.61;-0.1962;1.573;1.008;-0.1689;0.7953;-0.1899	0;0;0;0;0;0;0;0;0;0;0;0;0	P43304			1537143.01397809;1085269.10267966;322960.055709149;2965234.2601916;1742452.70920825;1090988.18240735;455322.081767717;932474.334991156;869034.746797898;2038280.05646142;1314005.80874327;2337808.58890345;1726646.51130451	9427;11464;10724;8391;9147;11196;10479;10939;12251;9648;11741;9589;11650	4.52351e+09	1.84176e+07	0.00407153
YGAATANYMEVVSLLK	Comp.:-HN	-15.0112;-15.00809;-15.00971;-15.01065	0.00405962	821	-15.01	0.002975	43	35	8	0;3;3;4	0;3;3;4	Multi	YGAATANYM(0.982)EVVSLLK	0.981849	8.9902e-22	M	44429;45800;45898;49533	Regular search	4	0		44429;45800;45898;49533	195.746	-15.0112;-15.00809;-15.00971;-15.01065	7.592;7.445;8.702;7.409	0;0;0;0	P43304			2938781.31851895;2866799.65606022;15938982.4007162;14007108.0389043	31565;31337;32397;33055	8.80664e+09	3.57517e+07	0.00405962
ANLLEIAPHLSAPLPIMLPVYK	Acetaldehyde	26.01768;26.01772;26.01763;26.01532;26.01611;26.01945;26.01763;26.01642;26.01687;26.01784;26.0199;26.01648;26.01707;26.01733	0.00387832	1095	26.02	0.001543	633	632	1	0;0;1;1;1;2;2;2;3;3;4;4;5;5	0;0;1;1;1;2;2;2;3;3;4;4;5;5	Multi	A(0.5)N(0.5)LLEIAPHLSAPLPIMLPVYK	0.499909	1.4372e-34	nterm;A;N	49683;52035;41632;42185;42293;41494;41610;42112;42715;42810;42671;45663;46246;46551	Regular search	14	0		49683;52035;41632;42185;42293;41494;41610;42112;42715;42810;42671;45663;46246;46551	194.591	26.01768;26.01772;26.01763;26.01532;26.01611;26.01945;26.01763;26.01642;26.01687;26.01784;26.0199;26.01648;26.01707;26.01733	5.48;5.988;5.509;6.883;6.54;5.473;5.866;5.991;5.916;6.065;5.913;5.441;5.394;5.934	0;0;0;0;0;0;0;0;0;0;0;0;0;0	P43304			3802013.82415536;4212599.81541968;3344792.2633653;4187040.22155706;17354843.6625549;3221009.67572534;14903353.1711454;3783352.0861396;7910095.24095893;2122113.30370319;3120060.90032009;2708101.76957744;1694865.70977377;2656102.22450464	38918;41233;38739;41181;41483;38220;38653;40542;39139;41257;41867;39527;39141;41427	1.93435e+10	7.50203e+07	0.00387832
MTIAGTTDTPTDVTHHPIPSEEDINFILNEVR		37.93718;37.93846	0.00376738	1142	37.94	0.000641	2	2	0	0;1	0;1	Multi	MTIAGTTDTPT(0.321)D(0.321)V(0.321)THHPIPSEEDINFILNEVR	0.321234	0.00015248	T;D;V;H;P;I	42966;46041	Regular search	2	0		42966;46041	159.193	37.93718;37.93846	-1.029;-1.173	0;0	P43304			6208111.58409067;4902202.97082368	27424;27020	2.94908e+09	1.11103e+07	0.00376738
DKLVGAIVYYDGQHNDAR		1590.729;1590.728;1590.729;1590.728	0.0037023	1667	1591	0.0007114	5	5	0	0;1;3;4	0;1;3;4	Multi	DKLV(0.018)G(0.481)A(0.481)I(0.018)VYYDGQHNDAR	0.481452	0.0029551	I;V;G;A	65391;64896;66549;67974	Regular search	4	0		65391;64896;66549;67974	111.038	1590.729;1590.728;1590.729;1590.728	-2.741;-4.751;-2.764;0.7346	0;0;0;0	P43304			5246823.08106702;5627431.49519317;2645823.54931769;4274539.49101218	11279;11063;10766;11594	4.80636e+09	1.77946e+07	0.0037023
RGDVLAAWSGIRPLVTDPK	Peptide:RGDVLAAWSGIRPLVTD.P	-225.1484;-225.1485;-225.1484;-225.1483	0.00370185	238	-225.1	7.192e-05	4	4	0	0;1;3;4	0;1;3;4	Multi	RGDVLAAWSGIRPLV(0.031)T(0.451)D(0.451)P(0.031)K(0.031)	0.45083	0.012844	V;T;D;P;cterm;K	17567;13716;16403;16160	Regular search	4	0		17567;13716;16403;16160	99.375	-225.1484;-225.1485;-225.1484;-225.1483	5.826;5.888;5.832;6.116	-2;-2;-2;-2	P43304			1367941.19622484;2893273.28641452;1208355.59335288;49117563.849512	24020;23917;23977;24941	1.47459e+10	5.45871e+07	0.00370185
DAAAICQPSAGVHIVMPGYYSPESMGLLDPATSDGR		26.1063	0.00369939	1100	26.11	NaN	1	1	0	2	2	Multi	D(0.498)A(0.498)AAICQPSAGVHIVMPGYYSPESMGLLDPATSDGR	0.498206	0.0086594	nterm;D;A	67179	Regular search	1	0		67179	101.601	26.1063	3.557	0	P43304			3.05333e+06	38214	8.2536e+08	3.05333e+06	0.00369939
TVGLFLQGGK	Cation:Na	21.98357;21.98283;21.9828;21.98239	0.00358208	1073	21.98	0.001583	152	152	0	0;1;2;3	0;1;2;3	Multi	TVGLFLQG(0.066)G(0.066)K(0.862)	0.861916	0.0022956	G;cterm;K	7439;7007;6749;6099	Regular search	4	0		7439;7007;6749;6099	86.1104	21.98357;21.98283;21.9828;21.98239	0.0187;-0.02814;0.01337;-0.004832	0;0;0;0	P43304			2318655.80984241;1876220.83953372;1856433.56018789;2304142.12323787	14606;14339;14284;14153	2.33257e+09	8.35545e+06	0.00358208
KMDDKDAAAICQPSAGVHIVMPGYYSPESMGLLDPATSDGR		-45.99064;-45.99025;-45.98319;-45.98834;-45.98428;-45.99183	0.00355184	715	-45.99	0.001486	43	43	0	0;1;2;3;4;5	0;1;2;3;4;5	Multi	KMDDKDAAAI(0.016)C(0.445)Q(0.445)P(0.016)S(0.016)A(0.016)G(0.016)V(0.016)HIVMPGYYSPESMGLLDPATSDGR	0.445282	6.3606e-09	I;C;Q;nterm;K;M;D;P;S;A;G;V;H;Y	42561;44419;44071;61282;46546;48294	Regular search	6	0		42561;44419;44071;61282;46546;48294	163.985	-45.99064;-45.99025;-45.98319;-45.98834;-45.98428;-45.99183	-1.049;5.001;2.782;3.073;5.576;-2.457	0;0;0;0;0;0	P43304			4987312.55870509;8351482.4792537;2917173.32834886;6278486.13429311;4487494.53750142;2383551.94146645	25742;27605;24351;27882;28702;26823	8.27895e+09	2.94055e+07	0.00355184
NHVVDISESGLITIAGGK	Comp.:O-NH3	-1.03959	0.00349764	896	-1.031	0.004463	31	31	0	5	5	Multi	NHVVDIS(0.023)E(0.943)S(0.023)GLITIAGGK	0.9434	6.8909e-07	E	16432	Regular search	1	0		16432	154.113	-1.03959	10.55	0	P43304			8.88093e+06	36198	2.53912e+09	8.88093e+06	0.00349764
NYLSCDVEVR		-0.9076451;-0.9075448	0.00344006	904	-0.9076	5.013e-05	2	2	0	1;3	1;3	Multi	N(0.035)Y(0.035)L(0.46)S(0.46)CDVEVR	0.459838	0.027107	L;S	17803;17683	Regular search	2	0		17803;17683	93.0448	-0.9076451;-0.9075448	-9.174;8.396	0;0	P43304			1184644.522086;1475491.92904722	28937;28840	7.73283e+08	2.66014e+06	0.00344006
GDVLAAWSGIRPLVTDPK	Diffuse:2	1.87667	0.00336583	963	1.878	0.001014	2	2	0	1	1	Multi	G(0.011)D(0.011)VL(0.011)A(0.179)A(0.179)W(0.179)S(0.179)G(0.075)I(0.075)R(0.075)PLVTDPK	0.179212	0.027717	A;W;S	17494	Regular search	1	0		17494	88.0288	1.87667	0.2625	0	P43304			1.28846e+07	24507	3.82805e+09	1.28846e+07	0.00336583
EYACTAVDMISR	Loss of water	-18.01107;-18.01041;-18.00956;-18.00922	0.00333005	806	-18.01	0.004697	87	86	1	0;2;3;4	0;2;3;4	Multi	E(0.014)Y(0.883)A(0.101)CTAVDMISR	0.882939	0.00031362	nterm;E;Y	26869;25217;25872;30734	Regular search	4	0		26869;25217;25872;30734	127.526	-18.01107;-18.01041;-18.00956;-18.00922	13.3;13.06;13.26;13.19	0;0;0;0	P43304			5488717.51457025;6556088.27672252;4533968.00565392;4875937.63562378	33803;33004;33580;34263	6.44277e+09	2.14547e+07	0.00333005
NHVVDISESGLITIAGGK	Comp.:12C-13C	-1.007614;-1.007333	0.00331211	897	-0.9967	0.01079	58	58	0	0;3	0;3	Multi	NHVVDIS(0.012)E(0.475)S(0.475)G(0.012)L(0.012)I(0.012)TIAGGK	0.474905	3.5772e-07	S;E	17502;14392	Regular search	2	0		17502;14392	155.735	-1.007614;-1.007333	0.3783;2.686	0;0	P43304			3546436.0355991;4863416.32735257	23820;23348	2.53912e+09	8.40985e+06	0.00331211
LAFLNVQAAEEALPR	Deamidation	0.9881031;0.9832021;0.986327;0.9846914;0.9847554;0.9844378;0.986129;0.9813527	0.00328189	940	0.9836	0.00449	861	855	6	0;0;1;1;3;4;5;5	0;0;1;1;3;4;5;5	Multi	LAFLNVQAA(0.986)EEALPR	0.985581	2.2949e-77	A;E	43457;44168;40113;40194;42197;44351;44487;44537	Regular search	8	0		43457;44168;40113;40194;42197;44351;44487;44537	229.177	0.9881031;0.9832021;0.986327;0.9846914;0.9847554;0.9844378;0.986129;0.9813527	1.254;0.5089;-2.498;4.23;3.307;3.316;1.18;2.328	0;0;0;0;0;0;0;0	P43304			3886334.5138346;6512069.0039189;4348681.31598901;6347410.88910826;4819541.31867462;5951933.7047228;4025040.35704974;2546477.08359623	28940;30636;28748;30475;30411;31080;29223;30100	1.1712e+10	3.84375e+07	0.00328189
FLYYEMGYK	Peptide:R.KFLYYEMGYK	128.0959;128.0956	0.00327046	1365	128.1	0.002003	58	58	0	1;2	1;2	Multi	F(0.987)L(0.013)YYEMGYK	0.98748	7.2658e-05	nterm;F	22694;21335	Regular search	2	0		22694;21335	112.015	128.0959;128.0956	-3.951;-2.934	1;1	P43304			2200745.43553152;2667066.03807906	10212;10940	1.48842e+09	4.86781e+06	0.00327046
ALEHFPMLQK		37.97728;37.97712;37.97695	0.003266	1144	37.98	0.0005601	14	14	0	3;4;5	3;4;5	Multi	ALEHFP(0.115)M(0.115)L(0.08)Q(0.115)K(0.571)	0.571067	0.018825	P;M;Q;cterm;K	18053;16961;18203	Regular search	3	0		18053;16961;18203	93.5955	37.97728;37.97712;37.97695	-3.7;-3.762;-3.706	0;0;0	P43304			3158608.9048687;3351922.11640402;3477035.64616471	7819;8539;8509	3.05804e+09	9.98757e+06	0.003266
TVGLFLQGGK	Deamidation	0.9818202;0.9821883;0.9825194;0.9822314;0.9809995	0.00325524	940	0.9836	0.00449	861	855	6	0;1;2;4;5	0;1;2;4;5	Multi	TVGLFL(0.015)Q(0.934)G(0.015)G(0.015)K(0.015)	0.93373	0.001655	Q;L	7768;5948;7533;9766;7153	Regular search	5	0		7768;5948;7533;9766;7153	115.713	0.9818202;0.9821883;0.9825194;0.9822314;0.9809995	3.546;3.615;3.412;2.194;3.451	0;0;0;0;0	P43304			1476747.04817216;1180352.75377163;2068250.74171358;1173872.84779481;1693833.31411653	17502;17295;17138;17911;17797	2.33257e+09	7.59306e+06	0.00325524
NHVVDISESGLITIAGGK		26.00532;26.00496	0.00325135	1094	26	0.0009203	6	6	0	4;5	4;5	Multi	N(0.496)H(0.496)VVDISESGLITIAGGK	0.495573	1.8082e-26	nterm;N;H	17842;17532	Regular search	2	0		17842;17532	189.969	26.00532;26.00496	8.486;-0.1459	0;0	P43304			3849664.06047486;4405908.06280578	26344;26335	2.53912e+09	8.25557e+06	0.00325135
NHVVDISESGLITIAGGK	Diffuse:3	2.848603;2.845907;2.84639;2.847469;2.846159	0.00324412	990	2.847	0.001002	5	5	0	0;1;2;3;5	0;1;2;3;5	Multi	NHVVDISE(0.041)S(0.907)G(0.041)LITIAGGK	0.907306	0.0016268	S;I;E	18332;14912;16173;15174;16500	Regular search	5	0		18332;14912;16173;15174;16500	118.686	2.848603;2.845907;2.84639;2.847469;2.846159	9.1;0.6956;-5.659;18.9;-11.37	0;0;0;0;0	P43304			1898656.33991303;1688997.862729;1383679.00209423;1876167.78296243;1389711.8815366	38184;37999;37492;38105;38454	2.53912e+09	8.23721e+06	0.00324412
MDDKDAAAICQPSAGVHIVMPGYYSPESMGLLDPATSDGR		129.098	0.00323955	1369	129.1	NaN	1	1	0	5	5	Multi	MDDKDAAAICQPSAGVH(0.323)I(0.323)V(0.323)M(0.021)PGYYSPESMGLLDPATSDGR	0.323285	0.0051489	H;I;V	64914	Regular search	1	0		64914	138.062	129.098	-3.003	0	P43304			8.29322e+06	29206	2.55999e+09	8.29322e+06	0.00323955
LYDLVAGSNCLK		-77.95893;-77.95907;-77.95885;-77.95929;-77.95879;-77.95867	0.00323221	618	-77.96	0.001633	23	23	0	0;1;2;3;4;5	0;1;2;3;4;5	Multi	LYDLVAGS(0.011)N(0.013)C(0.952)L(0.013)K(0.011)	0.952203	1.7981e-05	N;C;L;cterm;K	19348;16811;17870;19276;18826;18807	Regular search	6	0		19348;16811;17870;19276;18826;18807	150.768	-77.95893;-77.95907;-77.95885;-77.95929;-77.95879;-77.95867	-6.025;-5.816;-5.82;-5.768;-5.953;-5.798	0;0;0;0;0;0	P43304			3156030.60199537;4693939.1189788;3570613.91857285;2028739.51768108;3105832.55882837;2435525.72455597	16496;16295;16102;16125;16835;16710	5.87545e+09	1.89907e+07	0.00323221
ELNWDDYKK		67.9869;67.98667	0.00321744	1245	67.99	0.0004641	32	32	0	1;4	1;4	Multi	ELN(0.496)W(0.496)DDYKK	0.496186	0.013136	N;W	3074;3093	Regular search	2	0		3074;3093	98.366	67.9869;67.98667	3.821;3.805	0;0	P43304			371854.682601051;312328.874299678	9951;10464	2.12648e+08	684184	0.00321744
KMDDKDAAAICQPSAGVHIVMPGYYSPESMGLLDPATSDGR		-77.96106;-77.96416;-77.96299;-77.96474	0.00319392	618	-77.96	0.001633	23	23	0	0;1;1;2	0;1;1;2	Multi	KMDDKDAAAI(0.029)C(0.533)Q(0.029)P(0.029)S(0.029)A(0.029)G(0.029)V(0.029)H(0.029)I(0.029)V(0.029)M(0.029)P(0.029)G(0.029)Y(0.029)Y(0.029)S(0.029)PESMGLLDPATSDGR	0.53254	0.01122	I;C;Q;P;S;A;G;V;H;M;nterm;K;D	41936;43791;43834;43931	Regular search	4	0		41936;43791;43834;43931	100.742	-77.96106;-77.96416;-77.96299;-77.96474	-4.4;-1.814;-1.292;-3.588	0;0;0;0	P43304			4295756.83405019;7537974.39062981;9863295.35095137;4745301.62759048	22643;21091;21848;18384	8.27895e+09	2.64423e+07	0.00319392
LVQDYGLESEVAQHLAATYGDK	Comp.:C	11.99667;12.00211;12.00019;12.00042;12.00816;12.00341;12.00022	0.00317503	1024	12	0.001861	105	105	0	0;1;2;2;3;4;5	0;1;2;2;3;4;5	Multi	L(0.5)V(0.5)QDYGLESEVAQHLAATYGDK	0.49999	3.1861e-260	nterm;L;V	43525;40126;39344;39345;39802;42220;44507	Regular search	7	0		43525;40126;39344;39345;39802;42220;44507	320.455	11.99667;12.00211;12.00019;12.00042;12.00816;12.00341;12.00022	6.728;6.734;6.701;5.21;6.645;5.971;6.646	0;0;0;0;0;0;0	P43304			9450033.24322964;15262773.7504055;15734659.7802901;8117069.14229619;16064363.1987804;9645961.56693355;11562313.8350768	29299;29149;28847;28915;29106;29813;29628	2.70351e+10	8.58372e+07	0.00317503
ELNWDDYK		26.092	0.00313954	1099	26.09	NaN	1	1	0	1	1	Multi	E(0.027)L(0.973)NWDDYK	0.973147	0.0054877	L	13693	Regular search	1	0		13693	98.7219	26.092	12.43	0	P43304			3.71458e+06	23347	1.18316e+09	3.71458e+06	0.00313954
LVQDYGLESEVAQHLAATYGDK		25.9874	0.00306408	1092	25.99	NaN	1	1	0	0	0	Multi	L(0.5)V(0.5)QDYGLESEVAQHLAATYGDK	0.499952	5.7189e-182	nterm;L;V	44583	Regular search	1	0		44583	274.789	25.9874	8.301	0	P43304			8.28377e+07	32136	2.70351e+10	8.28377e+07	0.00306408
DWSPTLYIR		67.98743;67.98773;67.98754;67.98756;67.98766;67.98725	0.00297312	1245	67.99	0.0004641	32	32	0	0;1;2;3;4;5	0;1;2;3;4;5	Multi	D(0.5)W(0.5)SPTLYIR	0.499996	2.0005e-05	nterm;D;W	17759;14042;15969;16471;16212;17566	Regular search	6	0		17759;14042;15969;16471;16212;17566	135.918	67.98743;67.98773;67.98754;67.98756;67.98766;67.98725	0.007573;1.948;2.28;3.917;0.01544;0.01736	0;0;0;0;0;0	P43304			3662182.29004532;3466938.48676585;3929795.37365808;2695089.27636375;2968787.1658058;3205954.46991228	27417;27222;26952;27183;27973;27788	6.70297e+09	1.99287e+07	0.00297312
NYLSCDVEVR		-43.93	0.00293432	727	-43.93	NaN	1	1	0	2	2	Multi	NYLSC(0.238)D(0.238)V(0.238)E(0.238)V(0.039)R	0.238418	0.032814	C;D;V;E	14720	Regular search	1	0		14720	89.3489	-43.93	-32.24	0	P43304			2.26906e+06	12830	7.73283e+08	2.26906e+06	0.00293432
CKDVLTGQEFDVR	Cation:Na	21.98114;21.98093	0.00293025	1073	21.98	0.001583	152	152	0	0;4	0;4	Multi	C(0.319)K(0.319)D(0.319)V(0.013)LTGQEFDVR	0.319081	0.019239	L;T;G;Q;nterm;C;K;D	38200;36631	Regular search	2	0		38200;36631	76.5917	21.98114;21.98093	-0.0452;0.0009158	0;0	P43304			11500010.1381492;15233548.6724335	13484;13873	9.1233e+09	2.67336e+07	0.00293025
MDDKDAAAICQPSAGVHIVMPGYYSPESMGLLDPATSDGR		146.0863;146.0877	0.00289492	1393	146.1	0.0007175	2	2	0	0;5	0;5	Multi	MDDKDAAAICQPSAGVH(0.107)I(0.107)V(0.107)M(0.107)P(0.107)G(0.107)Y(0.107)Y(0.107)S(0.107)PESMGLLDPATSDGR	0.107338	0.016813	H;I;V;M;P;G;Y;S	59616;64817	Regular search	2	0		59616;64817	93.5508	146.0863;146.0877	-6.755;-7.608	0;0	P43304			2675406.02927477;4735569.38429055	25627;24923	2.55999e+09	7.41098e+06	0.00289492
DVLTGQEFDVR		156.092	0.00288719	1404	156.1	NaN	1	1	0	3	3	Multi	D(0.497)V(0.497)LTGQEFDVR	0.496565	0.0057908	nterm;D;V	27656	Regular search	1	0		27656	141.663	156.092	-1.377	0	P43304			2.75234e+06	16258	9.53293e+08	2.75234e+06	0.00288719
KFLYYEMGYK		37.97628;37.97569	0.00287944	1144	37.98	0.0005601	14	14	0	4;5	4;5	Multi	KFLYY(0.024)E(0.024)M(0.925)G(0.024)YK	0.925209	0.0020162	M	25139;25378	Regular search	2	0		25139;25378	113.82	37.97628;37.97569	-4.792;-5.281	0;0	P43304			6029987.54478327;6995205.22075958	8245;8188	4.52351e+09	1.30252e+07	0.00287944
MDDKDAAAICQPSAGVHIVMPGYYSPESMGLLDPATSDGR		66.1079	0.00286498	1237	66.11	NaN	1	1	0	1	1	Multi	M(0.032)D(0.032)D(0.032)K(0.032)D(0.032)A(0.032)A(0.032)A(0.032)I(0.032)C(0.032)Q(0.032)PSA(0.032)G(0.032)V(0.032)H(0.484)I(0.032)V(0.032)MPGYYSPESMGLLDPATSDGR	0.483568	0.0090723	H	44269	Regular search	1	0		44269	101.542	66.1079	-5.985	0	P43304			7.33433e+06	26264	2.55999e+09	7.33433e+06	0.00286498
GTILVGGGALATVLGLSQFAHYR		-319.178	0.00285499	141	-319.2	NaN	1	1	0	4	4	Multi	GTILVGGGALATVLGLSQFAH(0.321)Y(0.321)R(0.321)	0.320799	0.001936	H;Y;cterm;R	60072	Regular search	1	0		60072	150.278	-319.178	7.459	0	P43304			1.4594e+07	41239	5.11174e+09	1.4594e+07	0.00285499
MDDKDAAAICQPSAGVHIVMPGYYSPESMGLLDPATSDGR	Comp.:O-C4	-32.0019	0.00280692	759	-32	0.0006551	2	2	0	5	5	Multi	MDDKDAAAICQPSAGVHIVM(0.096)P(0.096)G(0.096)Y(0.096)Y(0.096)S(0.096)P(0.096)E(0.096)S(0.096)M(0.096)GLLDPATSDGR	0.0961807	0.00081837	M;P;G;Y;S;E	65607	Regular search	1	0		65607	130.963	-32.0019	7.289	0	P43304			7.1857e+06	33487	2.55999e+09	7.1857e+06	0.00280692
EAQLLTLQNTSEFDILVIGGGATGSGCALDAVTR	Comp.:SH3C-NO	17.0049	0.00280383	1055	17	0.003313	36	36	0	2	2	Multi	EAQLLTLQNTSE(0.025)F(0.025)D(0.025)I(0.025)L(0.276)V(0.276)I(0.276)G(0.025)G(0.025)GATGSGCALDAVTR	0.276277	0.003672	L;V;I	64825	Regular search	1	0		64825	86.6702	17.0049	-1.198	0	P43304			1.55507e+06	42955	5.54625e+08	1.55507e+06	0.00280383
NHVVDISESGLITIAGGK	Peptide:N.HVVDISESGLITIAGGK	-114.0423;-114.0419;-114.0418;-114.0414	0.00279684	490	-114	0.001042	25	23	2	1;2;3;4	1;2;3;4	Multi	N(0.33)H(0.33)V(0.33)VDISESGLITIAGGK	0.329937	2.4012e-08	nterm;N;H;V	10486;9032;10179;10022	Regular search	4	0		10486;9032;10179;10022	153.885	-114.0423;-114.0419;-114.0418;-114.0414	-5.537;-22.45;0.8676;-8.307	-1;-1;-1;-1	P43304			1526264.20491186;2475376.72032881;1530971.77534623;1568902.23622677	18497;18386;18394;19267	2.53912e+09	7.10151e+06	0.00279684
FLYYEMGYK		199.031	0.00278482	1450	199	0.001884	2	2	0	0	0	Multi	FLYY(0.326)E(0.326)M(0.326)GYK	0.326459	0.026215	Y;E;M	28439	Regular search	1	0		28439	89.3489	199.031	-5.471	0	P43304			4.14497e+06	12449	1.48842e+09	4.14497e+06	0.00278482
LVQDYGLESEVAQHLAATYGDK		26.0027	0.00277758	1094	26	0.0009203	6	6	0	4	4	Multi	L(0.5)V(0.5)QDYGLESEVAQHLAATYGDK	0.499999	1.663e-227	nterm;L;V	42289	Regular search	1	0		42289	294.747	26.0027	9.162	0	P43304			7.50923e+07	32588	2.70351e+10	7.50923e+07	0.00277758
MDDKDAAAICQPSAGVHIVMPGYYSPESMGLLDPATSDGR		130.082	0.00276427	1370	130.1	NaN	1	1	0	2	2	Multi	MDDKDAAAICQPS(0.017)A(0.017)G(0.017)V(0.017)H(0.017)I(0.017)V(0.017)M(0.017)P(0.017)G(0.017)Y(0.017)Y(0.017)S(0.017)P(0.017)E(0.017)S(0.017)M(0.017)G(0.017)L(0.675)L(0.017)DPATSDGR	0.675131	0.0014357	L	61468	Regular search	1	0		61468	119.774	130.082	-5.946	0	P43304			7.07652e+06	23874	2.55999e+09	7.07652e+06	0.00276427
SMAEDTINAAVK	Cation:Ca	37.9468	0.0027183	1143	37.95	0.001856	41	40	1	3	3	Multi	SMAEDT(0.164)I(0.164)N(0.164)A(0.164)A(0.164)V(0.164)K	0.164199	0.017168	T;I;N;A;V	18543	Regular search	1	0		18543	76.5273	37.9468	0.008272	0	P43304			1.84396e+06	9258	6.78352e+08	1.84396e+06	0.0027183
DVLTGQEFDVR		199.129	0.00271152	1451	199.1	NaN	1	1	0	5	5	Multi	D(0.5)V(0.5)LTGQEFDVR	0.499917	0.00033319	nterm;D;V	34054	Regular search	1	0		34054	126.046	199.129	-9.391	0	P43304			2.58487e+06	10196	9.53293e+08	2.58487e+06	0.00271152
LAFLNVQAAEEALPR		70.00612;70.00857;70.00601;70.00743;70.0065;70.00937;70.0074;70.00795;70.00622;70.0071;70.00598;70.00862	0.00268444	1255	70.01	0.001506	30	30	0	0;0;1;1;2;2;3;3;4;4;5;5	0;0;1;1;2;2;3;3;4;4;5;5	Multi	L(0.967)A(0.033)FLNVQAAEEALPR	0.967443	9.7475e-07	nterm;L;A	61828;62898;49282;59072;45638;48440;57130;57737;60694;61502;49366;49444	Regular search	12	0		61828;62898;49282;59072;45638;48440;57130;57737;60694;61502;49366;49444	149.399	70.00612;70.00857;70.00601;70.00743;70.0065;70.00937;70.0074;70.00795;70.00622;70.0071;70.00598;70.00862	13.33;15.74;18.09;19.6;17.02;18.64;17.23;18.75;17.14;18.66;16.87;18.43	0;0;0;0;0;0;0;0;0;0;0;0	P43304			3572109.0524289;2386973.87623147;3599311.90781153;2665794.62635699;2922227.18530511;2228069.07106974;2761427.55525681;1757797.84710307;2958641.49496778;1814886.02959078;3049710.00813264;1723181.24792765	42376;43567;42343;43595;41702;42913;42335;43619;42997;44228;42619;43887	1.1712e+10	3.14401e+07	0.00268444
SMAEDTINAAVK	Cation:Na	21.98223;21.98126;21.9827;21.98181;21.98253;21.98255;21.98244	0.00268301	1073	21.98	0.001583	152	152	0	0;0;1;2;3;4;5	0;0;1;2;3;4;5	Multi	SMAEDT(0.016)I(0.016)N(0.016)A(0.016)A(0.919)V(0.016)K	0.919204	0.0013746	N;T;I;A;D	19547;19571;17927;18450;18290;20676;20956	Regular search	7	0		19547;19571;17927;18450;18290;20676;20956	90.3238	21.98223;21.98126;21.9827;21.98181;21.98253;21.98255;21.98244	0.008087;1.179;-4.288;-2.934;-0.007833;-0.8399;0.01413	0;0;0;0;0;0;0	P43304			454357.485763412;135985.615199364;313480.816964876;152971.964002376;306814.901425407;237230.832940142;219181.618409654	6283;7059;6076;6874;5834;6506;6494	6.78352e+08	1.82002e+06	0.00268301
MTIAGTTDTPTDVTHHPIPSEEDINFILNEVR		22.95798;22.95884	0.00259543	1076	22.96	0.0003728	4	4	0	1;2	1;2	Multi	MTIAGTTDTPTDVTHH(0.138)P(0.138)I(0.138)P(0.138)S(0.138)E(0.138)E(0.138)DINFILNEVR	0.137666	9.1696e-07	H;P;I;S;E;T;D;V	46040;46986	Regular search	2	0		46040;46986	135.843	22.95798;22.95884	-1.172;-1.129	0;0	P43304			3906801.46544588;3747353.16337049	27062;26737	2.94908e+09	7.65415e+06	0.00259543
MTIAGTTDTPTDVTHHPIPSEEDINFILNEVR	Reduction	-15.99019;-15.99371	0.002583	815	-16	0.006463	321	321	0	5;5	5;5	Multi	M(0.431)T(0.431)I(0.11)A(0.01)GTTDTPTDVTHHPIPSEEDINFILNEVR	0.430627	0.025637	T;D;V;H;P;nterm;M	50490;50521	Regular search	2	0		50490;50521	71.7148	-15.99019;-15.99371	2.121;2.504	0;0	P43304			5564786.33053925;2052687.44003636	30423;30699	2.94908e+09	7.61747e+06	0.002583
LVQDYGLESEVAQHLAATYGDK	Unmodified	-0.01649134;0.01495522;-0.007355897;-0.008489108;0.006820235;0.00110504;-0.00829447;0.001743114;0.003369354;0.006476652;0.002037368;-0.000228278;0.002451534;0.007298404;0.001464984;0.001398816;-0.00176266;-0.004923777;0.01816721;0.005208041;-0.0006766592;	0.00256804	915	-0.008575	0.03321	1235	1219	16	0;0;0;0;0;0;1;1;1;1;1;2;2;2;2;2;3;3;3;3;3;4;4;4;4;4;5;5;5;5	0;0;0;0;0;0;1;1;1;1;1;2;2;2;2;2;3;3;3;3;3;4;4;4;4;4;5;5;5;5	Multi	L(0.045)V(0.045)Q(0.045)D(0.045)Y(0.045)G(0.045)L(0.045)E(0.045)S(0.045)E(0.045)V(0.045)A(0.045)Q(0.045)H(0.045)L(0.045)A(0.045)A(0.045)T(0.045)Y(0.045)G(0.045)D(0.045)K(0.045)	0.0454546	4.0943e-76	nterm;L;V;Q;D;Y;G;E;S;A;H;T;cterm;K	39024;39031;39113;39201;62583;64120;36676;41607;42078;58906;59826;39837;41654;42671;42673;42675;39755;39819;39820;44034;62901;40581;40637;41429;42852;42870;42112;42803;42841;47171	Regular search	30	0		39024;39031;39113;39201;62583;64120;36676;41607;42078;58906;59826;39837;41654;42671;42673;42675;39755;39819;39820;44034;62901;40581;40637;41429;42852;42870;42112;42803;42841;47171	217.21	-0.01649134;0.01495522;-0.007355897;-0.008489108;0.006820235;0.00110504;-0.00829447;0.001743114;0.003369354;0.006476652;0.002037368;-0.000228278;0.002451534;0.007298404;0.001464984;0.001398816;-0.00176266;-0.004923777;0.01816721;0.005208041;-0.0006766592;	2.05;3.096;1.34;-0.7682;12.41;15.95;4.89;-5.68;8.429;-2.084;1.663;3.834;9.74;-1.079;12.69;24.91;-3.002;-1.908;4.121;15.93;23.29;-11.48;-2.343;10.18;12.56;2.889;7.18;8.33;-2.012;-0.492	0;0;0;0;0;0;0;0;0;0;0;0;0;0;0;0;0;0;0;0;0;0;0;0;0;0;0;0;0;0	P43304			2326802.53342985;2922021.96068666;3355749.05218157;2886645.13355365;2090872.3021488;852614.877750507;3629463.27229186;2147940.56008923;2223903.4123473;2262581.93664216;1815970.15254784;2657784.63028269;1233771.01331485;2854718.58907063;1616438.28848462;1878573.06694061;2218781.0004193;2850934.70578437;3108476.08412529;1434067.73479856;479807.828650499;2914905.27232326;1747189.97649893;2469704.224…	29684;29734;31581;32726;40897;46038;29500;38579;39641;41406;44570;32816;38951;40631;42018;42259;27753;29467;29577;42446;46299;29965;31433;41240;41952;42810;33336;40183;40718;44244	2.70351e+10	6.94272e+07	0.00256804
TVGLFLQGGKDWSPTLYIR		-1.069729;-1.069631	0.00252271	893	-1.07	0.000258	3	3	0	4;5	4;5	Multi	TVGLFLQGGK(0.139)D(0.139)W(0.139)S(0.139)P(0.139)T(0.139)L(0.139)YIR	0.139023	0.012569	K;D;W;S;P;T;L;G;Y;I;cterm;R	29688;28878	Regular search	2	0		29688;28878	120.645	-1.069729;-1.069631	-5.442;-3.491	0;0	P43304			7497682.22824976;9886225.19560474	24191;23939	6.89097e+09	1.73839e+07	0.00252271
MTIAGTTDTPTDVTHHPIPSEEDINFILNEVR		22.96265;22.96495	0.00250817	1077	22.96	0.001149	2	2	0	0;0	0;0	Multi	MTIAGTTDTP(0.083)T(0.083)D(0.083)V(0.083)T(0.083)H(0.083)H(0.476)P(0.017)IPSEEDINFILNEVR	0.475741	0.0026549	P;T;D;V;H;I;S	42951;65013	Regular search	2	0		42951;65013	152.633	22.96265;22.96495	-1.043;0.0008798	0;0	P43304			3173886.83857262;4222915.23730197	27270;28737	2.94908e+09	7.3968e+06	0.00250817
MDDKDAAAICQPSAGVHIVMPGYYSPESMGLLDPATSDGR		82.1243	0.00242752	1290	82.12	NaN	1	1	0	3	3	Multi	MDDKDAAAIC(0.136)Q(0.136)P(0.079)S(0.079)A(0.079)G(0.079)V(0.079)H(0.079)I(0.079)V(0.079)M(0.079)PGYYSPESMGLLDPATSDGR	0.136125	0.0031513	C;Q	45491	Regular search	1	0		45491	110.612	82.1243	-8.955	0	P43304			6.21444e+06	24087	2.55999e+09	6.21444e+06	0.00242752
RWPIVGVR	Formylation	27.99499;27.99517;27.99481;27.9952;27.99464;27.9954	0.00242464	1109	28	0.001404	36	36	0	0;1;2;3;4;5	0;1;2;3;4;5	Multi	R(0.987)W(0.013)PIVGVR	0.987464	0.0022814	nterm;R	7805;5966;7555;6595;9819;7191	Regular search	6	0		7805;5966;7555;6595;9819;7191	112.015	27.99499;27.99517;27.99481;27.9952;27.99464;27.9954	9.89;10.1;9.775;9.922;9.952;9.77	0;0;0;0;0;0	P43304			736812.664468573;452789.958466761;714414.989799838;478563.323345661;627268.303347207;658098.282985754	17753;17543;17348;17408;18121;17969	1.51278e+09	3.66795e+06	0.00242464
MDDKDAAAICQPSAGVHIVMPGYYSPESMGLLDPATSDGR	Loss of water	-18.01247;-18.01333	0.00239491	806	-18.01	0.004697	87	86	1	2;3	2;3	Multi	MDDKDAAAICQPSAGVHIVMPGYYSPESMGLLDPATSD(0.043)G(0.043)R(0.911)	0.910794	4.2081e-06	cterm;R;T;S;D;G	61032;60793	Regular search	2	0		61032;60793	148.043	-18.01247;-18.01333	-1.548;-0.5443	0;0	P43304			3635793.39174494;2495165.07062497	31183;31783	2.55999e+09	6.13096e+06	0.00239491
VIFFLPWQK		67.98726;67.9878;67.9871;67.98682;67.98826;67.98711	0.00238451	1245	67.99	0.0004641	32	32	0	0;1;2;3;4;5	0;1;2;3;4;5	Multi	VIFFLP(0.014)W(0.977)QK	0.976808	0.0003962	W	18181;20634;17195;17751;18088;19585	Regular search	6	0		18181;20634;17195;17751;18088;19585	127.039	67.98726;67.9878;67.9871;67.98682;67.98826;67.98711	1.842;0.9965;0.334;3.38;-0.08153;2.253	0;0;0;0;0;0	P43304			4982401.09375996;5064564.04903853;4191255.05984588;3006452.32072339;3666846.47296403;3812366.59638212	34477;34137;33686;34261;34938;34634	1.03685e+10	2.47239e+07	0.00238451
MDDKDAAAICQPSAGVHIVMPGYYSPESMGLLDPATSDGR		-30.0042	0.00236441	773	-30	0.002681	4	4	0	1	1	Multi	M(0.013)D(0.013)D(0.013)KDAAAICQPSAGVH(0.013)I(0.013)V(0.18)M(0.18)P(0.18)G(0.18)Y(0.18)Y(0.013)S(0.013)PESMGLLDPATSDGR	0.179707	0.0081741	V;M;P;G;Y	55734	Regular search	1	0		55734	102.514	-30.0042	0.6404	0	P43304			6.05286e+06	31991	2.55999e+09	6.05286e+06	0.00236441
MTIAGTTDTPTDVTHHPIPSEEDINFILNEVR	Cation:Mg	21.9674	0.00231612	1072	21.97	0.0006101	3	3	0	1	1	Multi	MTIAGTTDTPTDV(0.226)T(0.226)H(0.226)H(0.226)PIPSEEDINFILNEVR	0.226347	0.013982	V;T;H	65225	Regular search	1	0		65225	99.2279	21.9674	-0.02523	0	P43304			6.83044e+06	28554	2.94908e+09	6.83044e+06	0.00231612
MTIAGTTDTPTDVTHHPIPSEEDINFILNEVR		10.025	0.00226279	1017	10.02	0.002279	28	28	0	1	1	Multi	M(0.499)T(0.499)IAGTTDTPTDVTHHPIPSEEDINFILNEVR	0.499278	6.9695e-05	nterm;M;T	47366	Regular search	1	0		47366	139.679	10.025	7.051	0	P43304			6.67316e+06	34175	2.94908e+09	6.67316e+06	0.00226279
ALEHFPMLQK		-101.0834;-101.0835	0.00225642	539	-101.1	7.443e-05	2	2	0	2;4	2;4	Multi	ALEHFPML(0.494)Q(0.494)K(0.011)	0.493949	0.030462	L;Q	8797;9198	Regular search	2	0		8797;9198	91.321	-101.0834;-101.0835	8.128;8.187	0;0	P43304			3559040.77107204;3341188.07550472	14304;15009	3.05804e+09	6.90023e+06	0.00225642
SEISLLPSDIDRYK	Acetaldehyde	26.015	0.00225203	1095	26.02	0.001543	633	632	1	0	0	Multi	S(0.5)E(0.5)ISLLPSDIDRYK	0.499974	1.831e-18	nterm;S;E	42093	Regular search	1	0		42093	171.599	26.015	6.555	0	P43304			5.15969e+06	23509	2.29112e+09	5.15969e+06	0.00225203
YGAATANYMEVVSLLK	Comp.:13C-12C	0.997543	0.00222873	941	1.004	0.008794	144	144	0	1	1	Multi	YGAATANYMEV(0.323)V(0.323)S(0.323)LLK	0.323355	1.2409e-46	V;S	45027	Regular search	1	0		45027	207.01	0.997543	2.734	0	P43304			1.96277e+07	32253	8.80664e+09	1.96277e+07	0.00222873
MDDKDAAAICQPSAGVHIVMPGYYSPESMGLLDPATSDGR		-35.00976;-35.00974	0.00217011	743	-35.01	0.003063	5	5	0	2;5	2;5	Multi	MDDKDAAAI(0.017)C(0.294)Q(0.294)P(0.294)S(0.019)A(0.019)G(0.019)V(0.019)H(0.019)IVMPGYYSPESMGLLDPATSDGR	0.294328	0.00081035	C;Q;P;V;M;G;Y;S	60985;64629	Regular search	2	0		60985;64629	134.478	-35.00976;-35.00974	1.022;0.9915	0;0	P43304			3039555.2941197;2515905.13114025	30027;30753	2.55999e+09	5.55546e+06	0.00217011
MTIAGTTDTPTDVTHHPIPSEEDINFILNEVR	Comp.:C-O	-3.9908	0.00215802	859	-3.991	0	2	2	0	4	4	Multi	M(0.499)T(0.499)IAGTTDTPTDVTHHPIPSEEDINFILNEVR	0.499236	0.0036133	nterm;M;T	49463	Regular search	1	0		49463	108.238	-3.9908	4.602	0	P43304			6.36419e+06	32860	2.94908e+09	6.36419e+06	0.00215802
ALEHFPMLQK	Diffuse:6	5.987461;5.988679	0.00209782	1011	5.987	0.001552	6	6	0	1;2	1;2	Multi	ALEHF(0.011)P(0.489)M(0.489)L(0.011)QK	0.488533	0.0018078	P;M	15631;15143	Regular search	2	0		15631;15143	109.529	5.987461;5.988679	1.926;3.789	0;0	P43304			4046381.88508589;2368824.48573729	10838;10860	3.05804e+09	6.41521e+06	0.00209782
KMDDKDAAAICQPSAGVHIVMPGYYSPESMGLLDPATSDGR	Diffuse:2	1.99487;1.998581;1.995492	0.00207673	974	1.997	0.001698	37	36	1	0;1;3	0;1;3	Multi	KMDDKDAAAI(0.032)C(0.399)Q(0.399)P(0.032)S(0.032)A(0.032)G(0.032)V(0.032)HIVMPGYYSPESMGLLDPATSDGR	0.398537	0.0031259	C;Q;I;P;S;A;G;V;H;D;K	59558;61969;63532	Regular search	3	0		59558;61969;63532	104.057	1.99487;1.998581;1.995492	-0.9731;-0.995;-0.7097	0;0;0	P43304			5449432.38349197;6950865.68219313;4792855.78796341	24913;24875;24255	8.27895e+09	1.71932e+07	0.00207673
DAAAICQPSAGVHIVMPGYYSPESMGLLDPATSDGR		-562.223	0.00206831	49	-562.2	NaN	1	1	0	5	5	Multi	DAAAI(0.013)C(0.134)Q(0.134)P(0.134)S(0.134)A(0.134)G(0.134)V(0.134)H(0.044)IVMPGYYSPESMGLLDPATSDGR	0.133724	0.010598	C;Q;P;S;A;G;V	64628	Regular search	1	0		64628	93.5557	-562.223	-2.615	0	P43304			1.7071e+06	30687	8.2536e+08	1.7071e+06	0.00206831
LAFLNVQAAEEALPR	Oxidation	15.99483;15.99382;15.99532;15.99581;15.99628;15.99525;15.99089;15.99484;15.99534;15.99428	0.00205086	1044	16	0.004337	892	886	6	0;0;0;1;1;2;2;3;4;5	0;0;0;1;1;2;2;3;4;5	Multi	LAF(1)LNVQAAEEALPR	0.99976	2.2954e-37	F;nterm;L;A	42132;42358;43014;40985;41106;38701;38804;41826;43862;43956	Regular search	10	0		42132;42358;43014;40985;41106;38701;38804;41826;43862;43956	187.426	15.99483;15.99382;15.99532;15.99581;15.99628;15.99525;15.99089;15.99484;15.99534;15.99428	-8.119;-7.064;-3.315;-3.386;-0.3784;-4.216;-3.29;-4.213;-4.142;-4.244	0;0;0;0;0;0;0;0;0;0	P43304			2850786.5276842;708042.386959677;1914927.80060219;3565747.83526807;2308501.17120477;3629745.17486001;2056772.61608887;2083354.80580612;3009151.10769808;1892650.13763929	23764;24813;27565;23597;27301;23330;24266;23478;24243;24057	1.1712e+10	2.40197e+07	0.00205086
NYLSCDVEVR		-0.782407	0.00204198	909	-0.7824	NaN	1	1	0	2	2	Multi	N(0.01)Y(0.01)L(0.484)S(0.484)C(0.01)DVEVR	0.4845	0.011517	L;S	17176	Regular search	1	0		17176	93.0448	-0.782407	9.214	0	P43304			1.57903e+06	31974	7.73283e+08	1.57903e+06	0.00204198
GTILVGGGALATVLGLSQFAHYR		1149.366;1149.363;1149.364	0.00201037	1660	1149	0.001443	3	3	0	1;2;5	1;2;5	Multi	GTI(0.011)L(0.089)V(0.864)G(0.011)G(0.011)G(0.011)ALATVLGLSQFAHYR	0.863942	0.0072758	L;V;G;nterm;T;I	63468;63783;66707	Regular search	3	0		63468;63783;66707	95.4009	1149.366;1149.363;1149.364	0.1538;0.1412;0.2322	0;0;0	P43304			3433277.9120209;4051118.92764921;2792092.95337784	34238;33767;34685	5.11174e+09	1.02765e+07	0.00201037
CVINATGPFTDSVR		71.9593	0.00200538	1260	71.96	NaN	1	1	0	5	5	Multi	CVINATGP(0.029)F(0.029)T(0.854)D(0.029)S(0.029)V(0.015)R(0.015)	0.853996	0.0029008	T	41797	Regular search	1	0		41797	106.286	71.9593	4.447	0	P43304			1.73337e+07	25243	8.6436e+09	1.73337e+07	0.00200538
YGAATANYMEVVSLLK		26.0219	0.00199056	1096	26.02	0.002848	11	11	0	4	4	Multi	Y(0.5)G(0.5)AATANYMEVVSLLK	0.499874	5.4817e-06	nterm;Y;G	49455	Regular search	1	0		49455	159.652	26.0219	7.039	0	P43304			1.75301e+07	32832	8.80664e+09	1.75301e+07	0.00199056
FLYYEMGYK	Cation:Na	21.98224;21.98213	0.00195088	1073	21.98	0.001583	152	152	0	1;2	1;2	Multi	FLY(0.015)Y(0.015)E(0.955)M(0.015)GYK	0.954696	0.00016538	E;M;G	16391;16675	Regular search	2	0		16391;16675	110.199	21.98224;21.98213	-0.0141;-0.0191	0;0	P43304			1612483.24589831;1291241.67908465	12125;12095	1.48842e+09	2.90372e+06	0.00195088
MTIAGTTDTPTDVTHHPIPSEEDINFILNEVR		-4.01597	0.00194821	856	-4.016	0	3	3	0	5	5	Multi	M(0.49)T(0.49)I(0.014)AGTTDTPTDVTHHPIPSEEDINFILNEVR	0.489991	6.1123e-05	nterm;M;T	50612	Regular search	1	0		50612	125.857	-4.01597	4.474	0	P43304			5.74544e+06	32375	2.94908e+09	5.74544e+06	0.00194821
KMDDKDAAAICQPSAGVHIVMPGYYSPESMGLLDPATSDGR	Comp.:O-C4	-32.0006	0.00194671	759	-32	0.0006551	2	2	0	1	1	Multi	KMDDKDAAAICQPSA(0.038)G(0.038)V(0.038)H(0.038)I(0.038)V(0.038)M(0.544)P(0.038)G(0.038)Y(0.038)Y(0.027)S(0.027)P(0.027)E(0.027)SMGLLDPATSDGR	0.544023	0.00060789	M	44654	Regular search	1	0		44654	129.421	-32.0006	7.143	0	P43304			1.61167e+07	29264	8.27895e+09	1.61167e+07	0.00194671
DKLVGAIVYYDGQHNDAR	Loss of water	-18.00852;-18.0113;-18.00957;-18.01027;-18.0098;-18.01004	0.00193391	806	-18.01	0.004697	87	86	1	0;1;2;3;4;5	0;1;2;3;4;5	Multi	DKLVGAIVY(0.029)Y(0.881)D(0.029)G(0.029)Q(0.029)HNDAR	0.880827	2.0005e-11	D;G;Q;nterm;K;Y;H	21957;21643;21324;22407;23164;23716	Regular search	6	0		21957;21643;21324;22407;23164;23716	166.051	-18.00852;-18.0113;-18.00957;-18.01027;-18.0098;-18.01004	-1.695;-5.704;-0.6004;-0.6009;-0.6646;-0.6063	0;0;0;0;0;0	P43304			1801583.54619475;957333.603232763;2003397.95489289;1482366.55036919;1419575.17496795;1630824.39510345	10844;10060;10622;10340;11118;11042	4.80636e+09	9.29508e+06	0.00193391
MTIAGTTDTPTDVTHHPIPSEEDINFILNEVR		9.01769	0.00189795	1013	9.018	NaN	1	1	0	3	3	Multi	M(0.221)T(0.221)I(0.221)A(0.221)GTTDTPTDVTHHPIPSEEDINFILNEVR	0.220748	0.0063965	nterm;M;T;I;A	52200	Regular search	1	0		52200	98.3921	9.01769	7.204	0	P43304			5.59722e+06	34341	2.94908e+09	5.59722e+06	0.00189795
CVINATGPFTDSVR	Loss of water	-18.0092;-18.00803;-18.0097;-18.0091	0.00189414	806	-18.01	0.004697	87	86	1	0;1;3;5	0;1;3;5	Multi	CVINATGPFT(0.991)DSVR	0.990584	1.9241e-34	P;F;T	34903;32363;35262;35808	Regular search	4	0		34903;32363;35262;35808	199.265	-18.0092;-18.00803;-18.0097;-18.0091	-0.00468;-0.7578;-0.043;-0.009875	0;0;0;0	P43304			2816661.59260375;6803384.62289852;3577822.92048996;3174358.7104235	20601;20351;20141;20733	8.6436e+09	1.63722e+07	0.00189414
ELNWDDYKK	di-Oxidation	31.9901	0.0018819	1130	31.99	0.001775	116	116	0	0	0	Multi	ELN(0.027)W(0.944)D(0.027)DYKK	0.944354	0.0087763	W	620	Regular search	1	0		620	81.9671	31.9901	-2.899	0	P43304			400183	5551	2.12648e+08	400183	0.0018819
MTIAGTTDTPTDVTHHPIPSEEDINFILNEVR	Unmodified	-0.00806999	0.00186817	915	-0.008575	0.03321	1235	1219	16	0	0	Multi	M(0.031)T(0.031)I(0.031)A(0.031)G(0.031)T(0.031)T(0.031)D(0.031)T(0.031)P(0.031)T(0.031)D(0.031)V(0.031)T(0.031)H(0.031)H(0.031)P(0.031)I(0.031)P(0.031)S(0.031)E(0.031)E(0.031)D(0.031)I(0.031)N(0.031)F(0.031)I(0.031)L(0.031)N(0.031)E(0.031)V(0.031)R(0.031)	0.03125	0.0062948	nterm;M;T;I;A;G;D;P;V;H;S;E;N;F;L;cterm;R	43429	Regular search	1	0		43429	79.5969	-0.00806999	0.5961	0	P43304			5.50938e+06	28864	2.94908e+09	5.50938e+06	0.00186817
MDDKDAAAICQPSAGVHIVMPGYYSPESMGLLDPATSDGR		145.086	0.0018537	1391	145.1	NaN	1	1	0	4	4	Multi	MDDKDAAAICQPSAGVH(0.237)I(0.237)V(0.237)M(0.237)PGYYSPESMGLLDPATSDGR	0.236679	0.009033	H;I;V;M	63353	Regular search	1	0		63353	143.367	145.086	-4.412	0	P43304			4.74546e+06	26171	2.55999e+09	4.74546e+06	0.0018537
LVQDYGLESEVAQHLAATYGDK	Diffuse:2	1.04789	0.00182574	942	1.044	0.002945	4	4	0	0	0	Multi	L(0.016)V(0.016)Q(0.34)D(0.34)Y(0.016)G(0.016)LE(0.016)S(0.016)E(0.016)V(0.016)A(0.016)Q(0.016)H(0.016)L(0.016)A(0.12)ATYGDK	0.340363	0.00042298	Q;D	43037	Regular search	1	0		43037	128.861	1.04789	-3.251	0	P43304			4.93589e+07	27305	2.70351e+10	4.93589e+07	0.00182574
RGDVLAAWSGIRPLVTDPK	Cation:Na	21.98422;21.98406	0.00182166	1073	21.98	0.001583	152	152	0	1;5	1;5	Multi	R(0.326)G(0.326)D(0.326)V(0.019)LAAWSGIRPLVTDPK	0.326236	0.0021304	nterm;R;G;D	24163;29414	Regular search	2	0		24163;29414	86.8662	21.98422;21.98406	8.078;7.781	0;0	P43304			13778725.5954104;13083304.4366284	25965;26474	1.47459e+10	2.6862e+07	0.00182166
MDDKDAAAICQPSAGVHIVMPGYYSPESMGLLDPATSDGR		-246.052	0.00180716	215	-246.1	NaN	1	1	0	4	4	Multi	M(0.049)D(0.049)D(0.049)K(0.049)D(0.049)A(0.049)A(0.049)A(0.049)I(0.049)C(0.049)Q(0.049)P(0.049)S(0.049)A(0.049)G(0.049)V(0.049)H(0.049)I(0.049)V(0.049)M(0.049)PGYYSPESMGLLDPATSDGR	0.0494196	0.027377	nterm;M;D;K;A;I;C;Q;P;S;G;V;H	58780	Regular search	1	0		58780	90.7767	-246.052	-1.844	0	P43304			4.62632e+06	32139	2.55999e+09	4.62632e+06	0.00180716
CVINATGPFTDSVR		-78.076	0.00180306	615	-78.08	NaN	1	1	0	5	5	Multi	C(0.5)V(0.5)INATGPFTDSVR	0.49957	0.0018246	nterm;C;V	27908	Regular search	1	0		27908	117.562	-78.076	-5.195	0	P43304			1.5585e+07	15929	8.6436e+09	1.5585e+07	0.00180306
SMAEDTINAAVK	Unmodified	-0.0001462375;0.0005585047	0.0018011	915	-0.008575	0.03321	1235	1219	16	0;0	0;0	Multi	S(0.083)M(0.083)A(0.083)E(0.083)D(0.083)T(0.083)I(0.083)N(0.083)A(0.083)A(0.083)V(0.083)K(0.083)	0.0833333	0.0019082	nterm;S;M;A;E;D;T;I;N;V;cterm;K	18958;19015	Regular search	2	0		18958;19015	104.477	-0.0001462375;0.0005585047	1.766;3.175	0;0	P43304			703576.19459072;518202.449366264	8453;9209	6.78352e+08	1.22178e+06	0.0018011
VLESINVQMDENTLHEILNEVDLNK	Comp.:-HN	-15.0168	0.00178744	821	-15.01	0.002975	43	35	8	4	4	Multi	VLESI(0.106)N(0.106)V(0.106)Q(0.106)M(0.106)D(0.106)E(0.106)N(0.106)T(0.106)L(0.018)H(0.018)EILNEVDLNK	0.105706	0.021698	I;N;V;Q;M;D;E;T	57056	Regular search	1	0		57056	87.6964	-15.0168	-2.474	0	P43304			8.2599e+06	30960	4.62108e+09	8.2599e+06	0.00178744
ANLLEIAPHLSAPLPIMLPVYK	Comp.:13C-12C	0.9952494;1.007164;0.9960715;0.9958609;1.00561;0.9946174	0.00177973	941	1.004	0.008794	144	144	0	1;2;2;3;5;5	1;2;2;3;5;5	Multi	ANLL(0.095)E(0.095)I(0.095)A(0.022)P(0.642)H(0.022)LS(0.022)APLPIMLPVYK	0.641869	2.1583e-11	nterm;A;N;P;L;I	40437;40112;40115;40212;45040;45041	Regular search	6	0		40437;40112;40115;40212;45040;45041	162.306	0.9952494;1.007164;0.9960715;0.9958609;1.00561;0.9946174	0.2275;-1.949;1.482;1.515;1.428;1.65	0;0;0;0;0;0	P43304			6286003.49309744;3830933.38427783;9108352.19648464;6571620.39149418;4002437.43663854;4626815.85584164	35280;34819;34779;35432;35583;35851	1.93435e+10	3.44262e+07	0.00177973
ELNWDDYKKQEQLETAR	di-Oxidation	31.9864	0.00177021	1130	31.99	0.001775	116	116	0	2	2	Multi	E(0.024)L(0.024)N(0.462)W(0.462)D(0.024)DYKKQEQLETAR	0.461776	0.0039055	N;W	7991	Regular search	1	0		7991	87.5817	31.9864	-2.294	0	P43304			333848	7931	1.88592e+08	333848	0.00177021
YGAATANYMEVVSLLK	Comp.:ON2-C2H3S	-14.9971	0.00174954	822	-15	0.005811	20	20	0	0	0	Multi	YGAATANYM(0.985)EVVSLLK	0.985138	3.6342e-50	M	44777	Regular search	1	0		44777	218.058	-14.9971	8.786	0	P43304			1.54076e+07	32572	8.80664e+09	1.54076e+07	0.00174954
DKLVGAIVYYDGQHNDAR	Comp.:O-CH2	1.98839	0.00174664	973	1.986	0.001755	10	10	0	0	0	Multi	DKLVGAIVYYDGQH(0.244)N(0.244)D(0.244)A(0.244)R	0.243926	1.4364e-52	H;N;D;A	23981	Regular search	1	0		23981	224.427	1.98839	0.9913	0	P43304			8.39497e+06	11955	4.80636e+09	8.39497e+06	0.00174664
SEISLLPSDIDR		23.95772;23.9575;23.95742;23.95786;23.95794	0.0017333	1082	23.96	0.001301	12	12	0	0;1;3;4;5	0;1;3;4;5	Multi	SEI(0.011)S(0.011)L(0.011)L(0.956)P(0.011)SDIDR	0.955606	0.0036495	I;S;L;P	8214;3595;6975;4610;7650	Regular search	5	0		8214;3595;6975;4610;7650	105.533	23.95772;23.9575;23.95742;23.95786;23.95794	6.407;6.393;6.286;6.394;6.233	0;0;0;0;0	P43304			1409792.68235153;2038188.00677721;1859512.1619058;1733458.53939325;1676318.20063267	21006;20777;20598;21421;21191	5.02928e+09	8.71727e+06	0.0017333
MTIAGTTDTPTDVTHHPIPSEEDINFILNEVR	Cation:Ca	37.9392	0.00170125	1143	37.95	0.001856	41	40	1	5	5	Multi	MTIAGTTDTPT(0.038)D(0.038)V(0.038)T(0.038)H(0.038)H(0.038)P(0.038)I(0.471)P(0.038)S(0.038)E(0.038)E(0.038)D(0.038)I(0.038)NFILNEVR	0.470522	0.035452	I	50297	Regular search	1	0		50297	71.7148	37.9392	-1.038	0	P43304			5.01711e+06	27584	2.94908e+09	5.01711e+06	0.00170125
KMDDKDAAAICQPSAGVHIVMPGYYSPESMGLLDPATSDGR	Comp.:ON2-C2H3S	-14.9945	0.0016937	822	-15	0.005811	20	20	0	1	1	Multi	KMDDKDAAAICQPSAGVHIVMPGYYSP(0.166)E(0.166)S(0.166)M(0.166)G(0.166)L(0.166)LDPATSDGR	0.165538	1.253e-38	P;E;S;M;G;L	62116	Regular search	1	0		62116	214.833	-14.9945	3.214	0	P43304			1.4022e+07	29216	8.27895e+09	1.4022e+07	0.0016937
VIFFLPWQK	Cation:Na	21.97904;21.97964;21.97965;21.98051;21.98062;21.98128	0.00167248	1073	21.98	0.001583	152	152	0	0;1;2;3;4;5	0;1;2;3;4;5	Multi	VIFFLP(0.018)W(0.018)Q(0.944)K(0.018)	0.94433	0.00018178	P;W;Q;cterm;K	18037;14420;16062;14690;15080;16325	Regular search	6	0		18037;14420;16062;14690;15080;16325	99.605	21.97904;21.97964;21.97965;21.98051;21.98062;21.98128	-1.471;-0.8809;-2.918;-0.934;-3.442;-1.015	0;0;0;0;0;0	P43304			2429327.86843539;2936096.63861193;3421116.03376143;3475426.66052465;2209059.70710538;2870099.97144971	31518;31178;30837;31274;31898;31679	1.03685e+10	1.73411e+07	0.00167248
SEISLLPSDIDRYK		-0.958186	0.00166544	899	-0.9621	0.003579	3	3	0	3	3	Multi	SEI(0.979)S(0.019)LLPSDIDRYK	0.978828	0.00082426	I	10087	Regular search	1	0		10087	123.057	-0.958186	0.3111	0	P43304			3.81573e+06	17449	2.29112e+09	3.81573e+06	0.00166544
MTIAGTTDTPTDVTHHPIPSEEDINFILNEVR	Diffuse:2	1.99203	0.00164702	974	1.997	0.001698	37	36	1	1	1	Multi	MTIAGTTDT(0.027)P(0.027)T(0.027)D(0.027)VTHHPIPSEEDINF(0.12)I(0.12)L(0.12)N(0.12)E(0.12)V(0.12)R(0.12)	0.119619	0.025334	F;I;L;N;E;V;cterm;R	65233	Regular search	1	0		65233	79.0329	1.99203	0.521	0	P43304			4.8572e+06	29025	2.94908e+09	4.8572e+06	0.00164702
MDDKDAAAICQPSAGVHIVMPGYYSPESMGLLDPATSDGR		129.094	0.00163602	1368	129.1	NaN	1	1	0	4	4	Multi	MDDKDAAAIC(0.108)Q(0.108)P(0.108)S(0.108)A(0.108)G(0.108)VHI(0.108)V(0.108)M(0.108)PGYYSPESMGLLDPATSDGR	0.107973	0.0011603	C;Q;P;S;A;G;I;V;M	63504	Regular search	1	0		63504	133.469	129.094	-4.986	0	P43304			4.18821e+06	29510	2.55999e+09	4.18821e+06	0.00163602
LYDLVAGSNCLK	Diffuse:2	0.8865898;0.8862885	0.00163353	933	0.8887	0.001975	5	5	0	3;5	3;5	Multi	LYD(0.026)L(0.835)V(0.068)A(0.068)GSNCLK	0.835131	0.015721	L;D;V	22802;24338	Regular search	2	0		22802;24338	94.1513	0.8865898;0.8862885	1.336;1.27	0;0	P43304			5244099.85660895;4353633.37034247	22859;23321	5.87545e+09	9.59773e+06	0.00163353
GDVLAAWSGIRPLVTDPK	R	156.101	0.00162537	1405	156.1	0.001594	15	15	0	3	3	Multi	GDVLAAWS(0.013)G(0.013)I(0.155)R(0.155)P(0.155)L(0.155)V(0.155)T(0.155)D(0.013)P(0.013)K	0.15538	0.023346	I;R;P;L;V;T	23851	Regular search	1	0		23851	77.9225	156.101	-5.107	0	P43304			6.22199e+06	19195	3.82805e+09	6.22199e+06	0.00162537
MNLAIALTAAR		-66.01478;-66.0148;-66.01444	0.00160004	638	-66.01	0.0003614	4	4	0	0;1;5	0;1;5	Multi	MN(0.022)L(0.955)A(0.022)IALTAAR	0.955349	0.015027	L	10112;7647;9040	Regular search	3	0		10112;7647;9040	97.9081	-66.01478;-66.0148;-66.01444	-1.284;-1.351;-1.247	0;0;0	P43304			1830891.66650666;1383681.90773466;1106309.44050454	14040;13819;14304	2.70048e+09	4.32088e+06	0.00160004
LVQDYGLESEVAQHLAATYGDK		-0.824396	0.00156697	908	-0.8244	NaN	1	1	0	4	4	Multi	LVQ(0.325)D(0.325)Y(0.325)G(0.012)L(0.012)ESEVAQHLAATYGDK	0.324951	0.0019104	Q;D;Y	40702	Regular search	1	0		40702	117.699	-0.824396	-0.4428	0	P43304			4.23632e+07	33136	2.70351e+10	4.23632e+07	0.00156697
MDDKDAAAICQPSAGVHIVMPGYYSPESMGLLDPATSDGR		-677.191	0.00154368	15	-677.2	NaN	1	1	0	2	2	Multi	MDDKDAAAIC(0.017)Q(0.017)P(0.017)S(0.017)A(0.017)G(0.017)V(0.017)H(0.017)I(0.017)V(0.017)M(0.017)P(0.158)G(0.158)Y(0.158)Y(0.158)S(0.158)P(0.017)ESMGLLDPATSDGR	0.157657	0.024809	P;G;Y;S	46127	Regular search	1	0		46127	85.8618	-677.191	-5.154	0	P43304			3.9518e+06	28222	2.55999e+09	3.9518e+06	0.00154368
MDDKDAAAICQPSAGVHIVMPGYYSPESMGLLDPATSDGR		115.095	0.0015369	1350	115.1	NaN	1	1	0	5	5	Multi	MDDKDAAAICQPSAGVHIV(0.057)M(0.057)P(0.057)G(0.057)Y(0.057)Y(0.057)S(0.057)P(0.057)E(0.057)S(0.057)M(0.057)G(0.289)L(0.057)LDPATSDGR	0.289116	0.016629	G	64812	Regular search	1	0		64812	96.3311	115.095	-2.52	0	P43304			3.93445e+06	24639	2.55999e+09	3.93445e+06	0.0015369
ANLLEIAPHLSAPLPIMLPVYK	Peptide:N.LLEIAPHLSAPLPIMLPVYK	-185.082;-185.0813;-185.0812;-185.0777;-185.0773;-185.0813	0.00152225	300	-185.1	0.001956	7	7	0	0;1;2;3;4;5	0;1;2;3;4;5	Multi	A(0.326)N(0.326)L(0.326)L(0.021)EIAPHLSAPLPIMLPVYK	0.326173	0.0040667	nterm;A;N;L;E	37704;37775;36594;33398;32218;37975	Regular search	6	0		37704;37775;36594;33398;32218;37975	132.758	-185.082;-185.0813;-185.0812;-185.0777;-185.0773;-185.0813	-2.42;-1.727;-3.541;-2.471;-2.531;-2.465	-2;-2;-2;-2;-2;-2	P43304			5191368.57004506;5634860.45759156;6134422.92657414;3267240.33577872;3607974.39552753;5609684.58493605	34195;33853;33337;33922;34607;34294	1.93435e+10	2.94456e+07	0.00152225
LVGAIVYYDGQHNDAR	Comp.:C	12.00027;12.00036	0.0015148	1024	12	0.001861	105	105	0	0;1	0;1	Multi	L(0.499)V(0.499)GAIVYYDGQHNDAR	0.499035	0.00065427	nterm;L;V;G	17002;12976	Regular search	2	0		17002;12976	95.3779	12.00027;12.00036	6.928;8.46	0;0	P43304			2034466.97371904;2622767.37928778	18593;18395	3.07449e+09	4.65723e+06	0.0015148
LVQDYGLESEVAQHLAATYGDK	Comp.:13C-12C	0.9984292;1.00933;1.000454;1.008738;1.003237;1.001948;0.9992699;1.00996;1.007436;1.005981;1.012216;1.010394;1.004404	0.0015125	941	1.004	0.008794	144	144	0	0;0;1;1;1;2;2;3;3;5;5;5;5	0;0;1;1;1;2;2;3;3;5;5;5;5	Multi	LVQDYGLES(0.043)E(0.043)V(0.043)AQ(0.043)H(0.043)L(0.618)A(0.043)A(0.043)T(0.043)YGDK	0.61816	0.0010665	L;Q;D;Y;G;A;H;V;E;S;T	45076;52215;37490;42361;58837;39746;39826;39948;39951;42844;46505;46606;46872	Regular search	13	0		45076;52215;37490;42361;58837;39746;39826;39948;39951;42844;46505;46606;46872	101.327	0.9984292;1.00933;1.000454;1.008738;1.003237;1.001948;0.9992699;1.00996;1.007436;1.005981;1.012216;1.010394;1.004404	3.222;16.55;-12.09;9.744;11.77;1.927;4.26;-14.31;1.526;-6.309;9.312;12.1;-0.5941	0;0;0;0;0;0;0;0;0;0;0;0;0	P43304			4672631.42381981;4560122.29863311;2727345.89505044;1538015.59674536;1312622.46513395;3458087.94667489;5947997.65576946;3239373.44630812;3467697.23027933;1755862.70575988;3219294.68278997;2400918.79307768;2590582.09759344	33550;41607;33011;41450;43179;32708;33227;32444;32528;39842;41054;41497;42882	2.70351e+10	4.08906e+07	0.0015125
EYACTAVDMISR		-79.97543;-79.97738;-79.97728;-79.97493	0.00151088	607	-79.98	0.002261	26	26	0	0;0;1;3	0;0;1;3	Multi	EYA(0.022)C(0.954)T(0.022)AVDMISR	0.954338	0.0073463	C	21650;21947;21645;22093	Regular search	4	0		21650;21947;21645;22093	102.4	-79.97543;-79.97738;-79.97728;-79.97493	-7.163;-10.12;-8.129;-6.954	0;0;0;0	P43304			4376588.21039287;1025458.28755024;590399.387008952;3741831.41013875	15581;10300;10089;15150	6.44277e+09	9.73428e+06	0.00151088
KFLYYEMGYK	Comp.:C	11.99933;11.99991;12.00055;11.999	0.00146568	1024	12	0.001861	105	105	0	1;2;3;4	1;2;3;4	Multi	K(0.951)F(0.049)LYYEMGYK	0.950752	0.020177	nterm;K;F	22836;21513;22575;24824	Regular search	4	0		22836;21513;22575;24824	76.5528	11.99933;11.99991;12.00055;11.999	6.417;4.81;4.847;5.763	0;0;0;0	P43304			2064458.82359132;1713049.09164751;1715229.38032064;1137273.12969004	16573;16417;16418;12571	4.52351e+09	6.63001e+06	0.00146568
CKDVLTGQEFDVR		-61.96546;-61.96514	0.00146502	667	-61.97	0.002464	30	30	0	3;5	3;5	Multi	C(0.496)K(0.496)DVLTGQEFDVR	0.496209	9.8141e-06	nterm;C;K	5417;4878	Regular search	2	0		5417;4878	154.442	-61.96546;-61.96514	-4.913;-4.771	0;0	P43304			6726740.26096547;6639037.24407476	9296;9993	9.1233e+09	1.33658e+07	0.00146502
DKLVGAIVYYDGQHNDAR	Comp.:C	12.00041;12.00031;12.00095;12.00028;12.00044	0.00145773	1024	12	0.001861	105	105	0	0;1;2;3;4	0;1;2;3;4	Multi	D(0.5)K(0.5)LVGAIVYYDGQHNDAR	0.499981	9.3048e-11	nterm;D;K	24066;22766;23788;23744;24844	Regular search	5	0		24066;22766;23788;23744;24844	163.985	12.00041;12.00031;12.00095;12.00028;12.00044	3.539;-1.428;2.698;2.887;2.841	0;0;0;0;0	P43304			2078368.21491846;1231981.20986811;1939539.31979271;1010545.4190773;745934.507964532	13445;13215;13102;13037;13817	4.80636e+09	7.00637e+06	0.00145773
DKLVGAIVYYDGQHNDAR	Cation:Ca	37.94315;37.94232;37.94383	0.00145175	1143	37.95	0.001856	41	40	1	1;2;5	1;2;5	Multi	DKLVG(0.04)A(0.04)I(0.03)V(0.03)Y(0.386)Y(0.386)D(0.03)G(0.049)QHNDAR	0.385903	0.016945	Y;D;G;A;I	23132;24669;25717	Regular search	3	0		23132;24669;25717	77.7321	37.94315;37.94232;37.94383	0.7214;0.6829;0.01693	0;0;0	P43304			2433313.62045323;2746159.24733009;1798147.30191925	11037;10999;11545	4.80636e+09	6.97762e+06	0.00145175
MDDKDAAAICQPSAGVHIVMPGYYSPESMGLLDPATSDGR		-29.9939	0.0014425	774	-29.99	0.0003793	4	4	0	0	0	Multi	MDDKDAAAICQPSAGVH(0.106)I(0.106)V(0.106)M(0.106)P(0.106)G(0.106)Y(0.106)Y(0.106)S(0.106)PESMGLLDPATSDGR	0.106317	0.0090723	H;I;V;M;P;G;Y;S	56949	Regular search	1	0		56949	101.542	-29.9939	0.7344	0	P43304			3.6928e+06	32277	2.55999e+09	3.6928e+06	0.0014425
ALEHFPMLQK	Diffuse:2	2.0704	0.00144142	980	2.072	0.001412	3	2	1	4	4	Multi	ALEHF(0.03)P(0.482)M(0.482)LQK	0.481656	0.0016258	P;M	15704	Regular search	1	0		15704	116.535	2.0704	-0.2548	0	P43304			4.40793e+06	11257	3.05804e+09	4.40793e+06	0.00144142
MNLAIALTAAR	Unmodified	-0.007161855;-0.004503939;-0.0008690998;-0.001848894;-0.001607112;-0.0005759433;-0.001199111	0.00142851	915	-0.008575	0.03321	1235	1219	16	0;0;0;1;1;2;5	0;0;0;1;1;2;5	Multi	M(0.091)N(0.091)L(0.091)A(0.091)I(0.091)A(0.091)L(0.091)T(0.091)A(0.091)A(0.091)R(0.091)	0.0909091	1.1147e-21	nterm;M;N;L;A;I;T;cterm;R	12170;12406;12849;15091;60409;13190;12490	Regular search	7	0		12170;12406;12849;15091;60409;13190;12490	161.849	-0.007161855;-0.004503939;-0.0008690998;-0.001848894;-0.001607112;-0.0005759433;-0.001199111	-1.689;1.934;13.94;13.52;18.86;27.07;27.82	0;0;0;0;0;0;0	P43304			927733.338545123;739964.799813709;312805.781062217;221324.874170074;183582.619731133;1051504.62049436;420753.727096166	29500;32825;42890;42186;46039;43411;45221	2.70048e+09	3.85767e+06	0.00142851
NHVVDISESGLITIAGGK		-601.441	0.00141436	37	-601.4	NaN	1	1	0	5	5	Multi	NHVVDIS(0.027)E(0.443)S(0.027)G(0.027)L(0.443)I(0.027)TIAGGK	0.443474	0.0058805	E;L	16474	Regular search	1	0		16474	103.7	-601.441	-9.063	0	P43304			3.59122e+06	37060	2.53912e+09	3.59122e+06	0.00141436
DKLVGAIVYYDGQHNDAR		25.7819	0.00140699	1088	25.78	NaN	1	1	0	0	0	Multi	DKL(0.2)V(0.2)G(0.2)A(0.2)I(0.2)VYYDGQHNDAR	0.199599	0.030693	L;V;G;A;I	24272	Regular search	1	0		24272	91.9063	25.7819	6.258	0	P43304			6.76252e+06	18791	4.80636e+09	6.76252e+06	0.00140699
LYDLVAGSNCLK		-78.99117;-78.99124;-78.99172;-78.99142;-78.99201	0.00139552	609	-78.99	0.001623	11	11	0	0;1;2;3;4	0;1;2;3;4	Multi	LYDLVAGSN(0.012)C(0.975)L(0.012)K	0.974767	3.299e-06	C;L;N;cterm;K	20150;17202;17997;19718;18956	Regular search	5	0		20150;17202;17997;19718;18956	162.445	-78.99117;-78.99124;-78.99172;-78.99142;-78.99201	-1.189;-1.058;-1.104;-1.154;-1.103	0;0;0;0;0	P43304			1848517.68682792;1724520.51050032;1890403.76687898;1330252.58156647;1405605.0657341	20752;20526;20334;20365;21205	5.87545e+09	8.1993e+06	0.00139552
MTIAGTTDTPTDVTHHPIPSEEDINFILNEVR	Peptide:M.TIAGTTDTPTDVTHHPIPSEEDINFILNEVR	-147.0337;-147.0334	0.00138891	356	-147	0.0001232	3	3	0	0;3	0;3	Multi	M(0.314)T(0.314)I(0.314)A(0.024)G(0.024)TTDTPTDVTHHPIPSEEDINFILNEVR	0.313827	0.023697	nterm;M;T;I	42943;45573	Regular search	2	0		42943;45573	93.4285	-147.0337;-147.0334	-1.047;-1.054	-1;-1	P43304			2190513.44892677;1905502.26306075	27280;27039	2.94908e+09	4.09602e+06	0.00138891
EYACTAVDMISR	Comp.:C	11.99893;11.99873;11.99714;11.99985	0.0013726	1024	12	0.001861	105	105	0	0;1;2;3	0;1;2;3	Multi	E(0.037)Y(0.963)ACTAVDMISR	0.963203	0.00055492	Y;nterm;E	29235;27313;26576;28071	Regular search	4	0		29235;27313;26576;28071	136.944	11.99893;11.99873;11.99714;11.99985	7.99;8.126;7.988;8.01	0;0;0;0	P43304			1982569.35024555;2609102.38602753;2079853.59040962;2171798.96309261	29133;28994;28685;28891	6.44277e+09	8.84332e+06	0.0013726
AADCISEPVNREPPSR		-45.9885	0.00137101	715	-45.99	0.001486	43	43	0	4	4	Multi	AADC(0.973)I(0.024)SEPVNREPPSR	0.973419	0.0034811	C	12387	Regular search	1	0		12387	105.822	-45.9885	-3.236	0	P43304			258532	5405	1.8857e+08	258532	0.00137101
ALEHFPMLQK	Acetaldehyde	26.01565;26.01586;26.01532;26.01608	0.00136009	1095	26.02	0.001543	633	632	1	0;1;3;5	0;1;3;5	Multi	A(0.488)L(0.488)E(0.012)H(0.012)FPMLQK	0.488436	0.015262	nterm;A;L	4610;1492;6560;7148	Regular search	4	0		4610;1492;6560;7148	72.7316	26.01565;26.01586;26.01532;26.01608	7.848;8.074;7.92;7.682	0;0;0;0	P43304			1350008.3320222;1153234.92841934;678880.402721492;977070.749070897	17528;17346;17207;17771	3.05804e+09	4.15919e+06	0.00136009
MDDKDAAAICQPSAGVHIVMPGYYSPESMGLLDPATSDGR		99.1011	0.00135987	1331	99.1	NaN	1	1	0	3	3	Multi	MDDKDAAAICQPSAGVH(0.112)I(0.112)V(0.112)M(0.112)P(0.112)G(0.112)Y(0.112)Y(0.121)S(0.019)PESMGLLDPATSDGR	0.120646	0.0030734	H;I;V;M;P;G;Y	61163	Regular search	1	0		61163	106.356	99.1011	-1.826	0	P43304			3.48125e+06	24604	2.55999e+09	3.48125e+06	0.00135987
LVQDYGLESEVAQHLAATYGDK		-0.8345638;-0.8385887	0.0013567	907	-0.8366	0.002012	2	2	0	0;5	0;5	Multi	LVQ(0.463)D(0.463)Y(0.028)G(0.013)L(0.013)E(0.013)SEVAQHLAATYGDK	0.463307	0.0029054	Q;D;Y;G;L	39177;42067	Regular search	2	0		39177;42067	116.904	-0.8345638;-0.8385887	5.552;-0.583	0;0	P43304			2510830.9467782;34167629.2462113	32682;32353	2.70351e+10	3.66785e+07	0.0013567
KMDDKDAAAICQPSAGVHIVMPGYYSPESMGLLDPATSDGR		-45.97384;-45.97305	0.00133772	717	-45.97	0.001602	14	14	0	3;5	3;5	Multi	K(0.013)M(0.013)D(0.12)D(0.12)K(0.12)D(0.12)A(0.12)A(0.12)A(0.12)I(0.12)C(0.013)QPSAGVHIVMPGYYSPESMGLLDPATSDGR	0.119921	0.016159	D;K;A;I;C;Q	45406;48161	Regular search	2	0		45406;48161	96.665	-45.97384;-45.97305	-5.71;-4.618	0;0	P43304			4069290.74068895;7005614.30284634	20980;24702	8.27895e+09	1.10749e+07	0.00133772
EYACTAVDMISR		-77.96007;-77.96009;-77.96025;-77.96033;-77.96056;-77.96036	0.00133196	618	-77.96	0.001633	23	23	0	0;1;2;3;4;5	0;1;2;3;4;5	Multi	EYAC(0.995)TAVDMISR	0.994558	5.322e-06	C	21625;19066;20597;22084;22896;23973	Regular search	6	0		21625;19066;20597;22084;22896;23973	161.686	-77.96007;-77.96009;-77.96025;-77.96033;-77.96056;-77.96036	-7.578;-7.461;-7.339;-7.384;-7.491;-7.307	0;0;0;0;0;0	P43304			1626528.28835759;1648085.30282464;1623994.63949317;1175035.70954467;1370269.0742972;1137603.48318504	15158;15028;14861;14791;15572;15479	6.44277e+09	8.58152e+06	0.00133196
ALEHFPMLQK	Comp.:O-NH3	-1.03155;-1.031779;-1.03224	0.00132645	896	-1.031	0.004463	31	31	0	3;4;5	3;4;5	Multi	A(0.012)L(0.012)E(0.774)H(0.2)FPMLQK	0.773956	0.019717	E;H	16418;16169;16058	Regular search	3	0		16418;16169;16058	128.649	-1.03155;-1.031779;-1.03224	15.76;15.88;15.47	0;0;0	P43304			1360518.80317955;1521980.7747394;1173845.50904842	24629;25360;25223	3.05804e+09	4.05635e+06	0.00132645
NHVVDISESGLITIAGGK		-1.139818;-1.139615	0.00132114	889	-1.139	0.0008513	3	3	0	1;4	1;4	Multi	N(0.042)H(0.042)V(0.042)V(0.042)D(0.754)I(0.072)SESGLITIAGGK	0.753784	0.0097666	D;V	45932;48540	Regular search	2	0		45932;48540	101.212	-1.139818;-1.139615	-25.25;-24.07	0;0	P43304			1699643.06999094;1654881.88413385	22467;23522	2.53912e+09	3.35452e+06	0.00132114
AADCISEPVNREPPSR		-79.97637;-79.97604	0.00130061	607	-79.98	0.002261	26	26	0	0;1	0;1	Multi	AADC(0.973)I(0.025)SEPVNREPPSR	0.972716	0.01755	C	8989;8603	Regular search	2	0		8989;8603	92.7602	-79.97637;-79.97604	-2.327;-2.364	0;0	P43304			93971.9869747885;151285.492886621	5644;5458	1.8857e+08	245257	0.00130061
CKDVLTGQEFDVR		-76.97524;-76.97605	0.00130006	624	-76.98	0.0004091	2	2	0	0;0	0;0	Multi	C(0.5)K(0.5)DVLTGQEFDVR	0.499693	0.0019879	nterm;C;K	32744;34734	Regular search	2	0		32744;34734	120.057	-76.97524;-76.97605	4.775;6.841	0;0	P43304			885753.582986896;10975115.4170517	17629;19389	9.1233e+09	1.18609e+07	0.00130006
YGAATANYMEVVSLLK	Comp.:O2-HN	16.979	0.00129127	1054	16.98	0.002366	30	30	0	2	2	Multi	YGAATANY(0.023)M(0.953)E(0.023)VVSLLK	0.952818	5.1351e-09	M	46123	Regular search	1	0		46123	160.17	16.979	-1.205	0	P43304			1.13718e+07	28057	8.80664e+09	1.13718e+07	0.00129127
EYACTAVDMISR	Unmodified	0.1271538;0.1288038;0.1286553;0.1285094	0.0012899	918	0.128	0.007351	19	19	0	0;1;3;5	0;1;3;5	Multi	E(0.083)Y(0.083)A(0.083)C(0.083)T(0.083)A(0.083)V(0.083)D(0.083)M(0.083)I(0.083)S(0.083)R(0.083)	0.0833333	5.1003e-06	nterm;E;Y;A;C;T;V;D;M;I;S;cterm;R	28613;26380;26895;26746	Regular search	4	0		28613;26380;26895;26746	156.846	0.1271538;0.1288038;0.1286553;0.1285094	-1.153;1.043;1.886;-0.5772	0;0;0;0	P43304			1708558.49130828;2398597.60513702;2345770.68762989;1857625.94178331	17538;17352;17202;17809	6.44277e+09	8.31055e+06	0.0012899
MDDKDAAAICQPSAGVHIVMPGYYSPESMGLLDPATSDGR		112.106	0.00127626	1343	112.1	NaN	1	1	0	0	0	Multi	MDDKDAAAICQPSA(0.011)G(0.011)V(0.011)H(0.181)I(0.011)V(0.181)M(0.181)P(0.181)G(0.181)Y(0.011)Y(0.011)S(0.011)PESMGLLDPATSDGR	0.181208	0.0096202	H;V;M;P;G	58707	Regular search	1	0		58707	101.542	112.106	-2.98	0	P43304			3.26721e+06	29085	2.55999e+09	3.26721e+06	0.00127626
ANLLEIAPHLSAPLPIMLPVYK		1044.551;1044.548;1044.553;1044.549	0.00125626	1659	1045	0.002193	7	7	0	1;2;3;5	1;2;3;5	Multi	ANLLE(0.062)I(0.924)APHLSAPLPIMLPVYK	0.924261	0.00045069	I;A	63423;63773;66015;66696	Regular search	4	0		63423;63773;66015;66696	128.269	1044.551;1044.548;1044.553;1044.549	-0.02365;0.004789;-0.03107;0.002442	0;0;0;0	P43304			8295916.1786194;10299844.3401555;2124836.12103726;3579883.02114429	33915;33457;34007;34337	1.93435e+10	2.43005e+07	0.00125626
KFLYYEMGYK		167.039	0.00125462	1420	167	NaN	1	1	0	0	0	Multi	KFLYY(0.051)E(0.839)M(0.092)GYK	0.839329	0.028404	E	33605	Regular search	1	0		33605	86.1104	167.039	1.857	0	P43304			5.67529e+06	11891	4.52351e+09	5.67529e+06	0.00125462
DAAAICQPSAGVHIVMPGYYSPESMGLLDPATSDGR	Diffuse:6	5.97958	0.00124939	1010	5.98	NaN	1	1	0	2	2	Multi	DAAAIC(0.014)Q(0.014)P(0.014)S(0.014)A(0.014)G(0.014)V(0.014)H(0.265)I(0.265)V(0.265)M(0.014)P(0.014)G(0.014)Y(0.014)Y(0.014)S(0.014)PESMGLLDPATSDGR	0.265359	0.010159	H;I;V	66513	Regular search	1	0		66513	100.742	5.97958	3.363	0	P43304			1.03119e+06	35264	8.2536e+08	1.03119e+06	0.00124939
MDDKDAAAICQPSAGVHIVMPGYYSPESMGLLDPATSDGR		-33.0063	0.00124898	753	-33	0.002954	11	11	0	0	0	Multi	MDDKDAAAICQPSA(0.021)G(0.021)V(0.021)H(0.296)I(0.296)V(0.296)MPGYYSPESMGLLDPATSDGR	0.296345	0.0081741	H;I;V	56693	Regular search	1	0		56693	102.514	-33.0063	-1.01	0	P43304			3.19737e+06	30687	2.55999e+09	3.19737e+06	0.00124898
MTIAGTTDTPTDVTHHPIPSEEDINFILNEVR		-27.9953;-27.99393	0.00124036	784	-27.99	0.0005316	5	5	0	3;5	3;5	Multi	MTI(0.023)A(0.274)G(0.023)T(0.023)T(0.023)D(0.023)TPT(0.023)D(0.023)V(0.023)T(0.023)H(0.023)H(0.023)P(0.023)I(0.023)P(0.023)S(0.023)E(0.023)E(0.023)D(0.023)I(0.274)N(0.023)FILNEVR	0.273906	0.027209	A;I;G;T;D;P;V;H;S;E	47302;49911	Regular search	2	0		47302;49911	87.1812	-27.9953;-27.99393	-2.091;-2.156	0;0	P43304			2256704.71498005;1401223.09661493	26110;26648	2.94908e+09	3.65793e+06	0.00124036
NGQVELNEFLQLMSAIQK	Comp.:13C-12C	1.00375	0.00123576	941	1.004	0.008794	144	144	0	1	1	Multi	NGQV(0.018)E(0.018)L(0.191)N(0.191)E(0.191)F(0.191)L(0.191)QLMSAIQK	0.190993	0.0032163	L;N;E;F	25275	Regular search	1	0		25275	87.6964	1.00375	0.8187	0	P43304			2.30534e+06	39891	1.86553e+09	2.30534e+06	0.00123576
MDDKDAAAICQPSAGVHIVMPGYYSPESMGLLDPATSDGR		138.095	0.00123127	1374	138.1	NaN	1	1	0	0	0	Multi	M(0.03)D(0.03)D(0.03)K(0.03)D(0.183)A(0.01)A(0.01)A(0.01)I(0.01)C(0.01)Q(0.01)P(0.01)S(0.01)A(0.01)G(0.01)V(0.01)H(0.065)I(0.065)V(0.065)M(0.065)P(0.065)G(0.065)Y(0.065)Y(0.065)S(0.065)PESMGLLDPATSDGR	0.182568	0.0018006	D	59858	Regular search	1	0		59858	111.947	138.095	-0.2262	0	P43304			3.15205e+06	31428	2.55999e+09	3.15205e+06	0.00123127
TVGLFLQGGKDWSPTLYIR	Cation:Ca	37.9417;37.9434	0.00121814	1143	37.95	0.001856	41	40	1	0;2	0;2	Multi	TVGLFLQGGK(0.889)D(0.081)WSPTLYIR	0.88918	0.014023	K	36255;32485	Regular search	2	0		36255;32485	87.6964	37.9417;37.9434	-2.018;0.0171	0;0	P43304			3576345.4358067;4817848.07836803	26960;26491	6.89097e+09	8.39419e+06	0.00121814
LAFLNVQAAEEALPR	Diffuse:2	1.794571;1.80063;1.795863	0.00120603	957	1.799	0.002842	5	5	0	0;1;3	0;1;3	Multi	LAF(0.022)L(0.916)N(0.058)VQAAEEALPR	0.916203	0.00021764	L;N;V	43894;40146;42140	Regular search	3	0		43894;40146;42140	122.497	1.794571;1.80063;1.795863	-0.6544;-1.352;2.33	0;0;0	P43304			5666858.1843488;3915944.61932344;4542195.95925612	29721;29523;29570	1.1712e+10	1.4125e+07	0.00120603
LAFLNVQAAEEALPR	Diffuse:4	3.80168	0.00120289	1002	3.802	NaN	1	1	0	3	3	Multi	LAF(0.052)L(0.052)N(0.832)V(0.052)QAAEEALPR	0.832362	0.043616	N	42183	Regular search	1	0		42183	86.5121	3.80168	3.158	0	P43304			1.40882e+07	30426	1.1712e+10	1.40882e+07	0.00120289
YGAATANYMEVVSLLK		25.9944	0.00120155	1093	25.99	0.001514	9	9	0	0	0	Multi	Y(0.5)G(0.5)AATANYMEVVSLLK	0.499932	1.2452e-20	nterm;Y;G	44607	Regular search	1	0		44607	189.457	25.9944	8.346	0	P43304			1.05816e+07	32186	8.80664e+09	1.05816e+07	0.00120155
TVGLFLQGGK		95.98123;95.98035;95.98153	0.00119976	1324	95.98	0.0005019	3	3	0	0;1;2	0;1;2	Multi	T(0.5)V(0.5)GLFLQGGK	0.499999	0.0053283	nterm;T;V	12788;15076;10146	Regular search	3	0		12788;15076;10146	148.489	95.98123;95.98035;95.98153	31.1;31.15;30.53	0;0;0	P43304			971544.718917545;1127984.60658598;698991.271914949	41829;41751;41155	2.33257e+09	2.79852e+06	0.00119976
LVQDYGLESEVAQHLAATYGDK	Comp.:O2-H2S	-2.002911;-2.006414;-2.003122;-2.003131	0.00116217	877	-2.004	0.001925	8	8	0	1;2;4;5	1;2;4;5	Multi	LVQ(0.955)D(0.022)Y(0.022)GLESEVAQHLAATYGDK	0.954503	9.899e-29	Q;D;Y	36556;39334;40573;41943	Regular search	4	0		36556;39334;40573;41943	204.096	-2.002911;-2.006414;-2.003122;-2.003131	-16.74;-1.193;-12.22;-17.76	0;0;0;0	P43304			10521876.6342861;7412718.69507722;6028639.96513564;7456235.05916554	28927;28613;29592;29318	2.70351e+10	3.14195e+07	0.00116217
EYACTAVDMISR		-13.998;-13.99678;-13.99735	0.00115129	827	-14	0.001684	58	58	0	0;1;4	0;1;4	Multi	EYA(0.958)C(0.03)TAVDMISR	0.957957	0.011712	A;C	27734;25815;25825	Regular search	3	0		27734;25815;25825	93.1542	-13.998;-13.99678;-13.99735	-1.696;-1.763;1.728	0;0;0	P43304			1046529.81923102;1361740.98135719;5009229.62628219	15358;15146;23858	6.44277e+09	7.4175e+06	0.00115129
MTIAGTTDTPTDVTHHPIPSEEDINFILNEVR		-3.97193	0.00114629	860	-3.972	NaN	1	1	0	5	5	Multi	M(0.5)T(0.5)IAGTTDTPTDVTHHPIPSEEDINFILNEVR	0.499778	0.00082574	nterm;M;T	50618	Regular search	1	0		50618	141.984	-3.97193	4.523	0	P43304			3.38052e+06	32546	2.94908e+09	3.38052e+06	0.00114629
FLYYEMGYK		140.094	0.00114544	1379	140.1	NaN	1	1	0	4	4	Multi	F(0.978)L(0.022)YYEMGYK	0.977514	0.010343	nterm;F	23344	Regular search	1	0		23344	97.9081	140.094	-0.5291	0	P43304			1.7049e+06	17150	1.48842e+09	1.7049e+06	0.00114544
NHVVDISESGLITIAGGK	Cation:Na	21.98096;21.98126	0.00113834	1073	21.98	0.001583	152	152	0	0;1	0;1	Multi	NHVVD(0.011)I(0.011)S(0.46)E(0.46)S(0.011)G(0.011)L(0.011)I(0.011)T(0.011)IAGGK	0.460255	3.7374e-05	I;T;S;E	43738;46366	Regular search	2	0		43738;46366	137.767	21.98096;21.98126	0.003464;-3.417	0;0	P43304			1161472.14711786;1728913.51312077	18465;18231	2.53912e+09	2.89039e+06	0.00113834
KMDDKDAAAICQPSAGVHIVMPGYYSPESMGLLDPATSDGR	Loss of water	-18.00873;-18.01451	0.00113793	806	-18.01	0.004697	87	86	1	0;5	0;5	Multi	KMDDKDAAAICQPSAGVHIVMPGYYSPESMGLLDPA(0.012)T(0.198)S(0.198)D(0.198)G(0.198)R(0.198)	0.197508	9.137e-05	D;K;A;I;C;Q;P;S;G;V;H;M;Y;E;T;cterm;R	43033;48227	Regular search	2	0		43033;48227	109.714	-18.00873;-18.01451	0.9789;-1.335	0;0	P43304			4308737.39099541;5112155.96659727	27719;25806	8.27895e+09	9.42089e+06	0.00113793
ELNWDDYKK	Trp->Kynurenin	3.99461	0.00113743	1004	3.995	0.001452	97	97	0	1	1	Multi	ELN(0.028)W(0.942)D(0.028)DYKK	0.9416	0.030586	W	863	Regular search	1	0		863	70.8627	3.99461	-2.42	0	P43304			241873	5625	2.12648e+08	241873	0.00113743
KMDDKDAAAICQPSAGVHIVMPGYYSPESMGLLDPATSDGR	Unmodified	-0.00167475	0.00113714	915	-0.008575	0.03321	1235	1219	16	1	1	Multi	K(0.024)M(0.024)D(0.024)D(0.024)K(0.024)D(0.024)A(0.024)A(0.024)A(0.024)I(0.024)C(0.024)Q(0.024)P(0.024)S(0.024)A(0.024)G(0.024)V(0.024)H(0.024)I(0.024)V(0.024)M(0.024)P(0.024)G(0.024)Y(0.024)Y(0.024)S(0.024)P(0.024)E(0.024)S(0.024)M(0.024)G(0.024)L(0.024)L(0.024)D(0.024)P(0.024)A(0.024)T(0.024)S(0.024)D(0.024)G(0.024)R(0.024)	0.0243902	0.0058017	nterm;K;M;D;A;I;C;Q;P;S;G;V;H;Y;E;L;T;cterm;R	43951	Regular search	1	0		43951	96.0336	-0.00167475	0.6582	0	P43304			9.41434e+06	23500	8.27895e+09	9.41434e+06	0.00113714
MDDKDAAAICQPSAGVHIVMPGYYSPESMGLLDPATSDGR		154.099	0.00112516	1401	154.1	NaN	1	1	0	2	2	Multi	MDDKDAAAIC(0.1)Q(0.1)P(0.1)S(0.1)A(0.1)G(0.1)V(0.1)H(0.1)I(0.1)V(0.012)M(0.012)P(0.012)G(0.012)Y(0.012)Y(0.012)S(0.012)PESMGLLDPATSDGR	0.100386	0.037105	C;Q;P;S;A;G;V;H;I	61721	Regular search	1	0		61721	90.6566	154.099	-2.097	0	P43304			2.8804e+06	30728	2.55999e+09	2.8804e+06	0.00112516
LAFLNVQAAEEALPR	Diffuse:2	0.800612	0.0011149	924	0.8006	NaN	1	1	0	1	1	Multi	LAFLNVQA(0.013)A(0.467)E(0.467)E(0.013)ALPR	0.467258	0.00044864	A;E	40023	Regular search	1	0		40023	117.538	0.800612	0.07627	0	P43304			1.30577e+07	26861	1.1712e+10	1.30577e+07	0.0011149
LAFLNVQAAEEALPR	Comp.:13C-12C	1.000015;0.9944919;0.9955482	0.00110447	941	1.004	0.008794	144	144	0	1;2;3	1;2;3	Multi	LAFLNVQAA(0.987)EEALPR	0.987488	1.1996e-46	A;E	40148;39319;42141	Regular search	3	0		40148;39319;42141	207.344	1.000015;0.9944919;0.9955482	3.236;1.249;2.398	0;0;0	P43304			4587448.21034736;6307404.48353426;2040716.92790095	29649;28411;29635	1.1712e+10	1.29356e+07	0.00110447
FLYYEMGYK		37.9771	0.00109043	1144	37.98	0.0005601	14	14	0	0	0	Multi	FLYY(0.327)E(0.327)M(0.327)GYK	0.327045	0.016896	Y;E;M	16330	Regular search	1	0		16330	95.3535	37.9771	-5.652	0	P43304			1.62302e+06	12349	1.48842e+09	1.62302e+06	0.00109043
NGQVELNEFLQLMSAIQK		1030.34	0.00108469	1657	1030	NaN	1	1	0	2	2	Multi	N(0.025)G(0.025)Q(0.025)V(0.449)E(0.449)L(0.025)NEFLQLMSAIQK	0.448709	0.0069655	V;E	59699	Regular search	1	0		59699	95.5732	1030.34	0.7069	0	P43304			2.02351e+06	39289	1.86553e+09	2.02351e+06	0.00108469
MDDKDAAAICQPSAGVHIVMPGYYSPESMGLLDPATSDGR		-31.0338	0.00108404	765	-31.03	0.003213	3	3	0	4	4	Multi	MDDKDAAAICQPSAGVH(0.072)I(0.072)V(0.072)M(0.072)P(0.072)G(0.072)Y(0.072)Y(0.072)S(0.118)P(0.072)E(0.072)S(0.072)M(0.072)GLLDPATSDGR	0.118282	0.016278	S	62836	Regular search	1	0		62836	97.0676	-31.0338	2.932	0	P43304			2.77514e+06	32685	2.55999e+09	2.77514e+06	0.00108404
LYDLVAGSNCLK	Diffuse:3	2.981655;2.98203;2.981025;2.982347	0.0010797	996	2.982	0.0004526	5	5	0	0;1;2;3	0;1;2;3	Multi	LYDLVAGSN(0.49)C(0.49)L(0.016)K	0.490023	0.0032368	N;C	22789;22061;21843;22885	Regular search	4	0		22789;22061;21843;22885	110.173	2.981655;2.98203;2.981025;2.982347	3.215;3.405;3.259;3.349	0;0;0;0	P43304			2062612.04193221;1699915.0479355;1710052.16845825;871132.207527424	24886;24725;24455;24642	5.87545e+09	6.34371e+06	0.0010797
MDDKDAAAICQPSAGVHIVMPGYYSPESMGLLDPATSDGR		110.083	0.00107668	1340	110.1	NaN	1	1	0	1	1	Multi	MDDKDAAAICQPSA(0.012)G(0.012)V(0.012)H(0.313)I(0.313)V(0.313)M(0.012)PGYYSPESMGLLDPATSDGR	0.313156	0.0023316	H;I;V	44292	Regular search	1	0		44292	109.214	110.083	-5.831	0	P43304			2.75631e+06	26418	2.55999e+09	2.75631e+06	0.00107668
KMDDKDAAAICQPSAGVHIVMPGYYSPESMGLLDPATSDGR		-129.121	0.00106903	418	-129.1	NaN	1	1	0	0	0	Multi	KMDDKDAAAICQ(0.105)P(0.105)S(0.105)A(0.105)G(0.105)V(0.105)H(0.105)I(0.105)V(0.105)MPGYYSPESMGLLDPATSDGR	0.104886	0.001808	Q;P;S;A;G;V;H;I	57031	Regular search	1	0		57031	109.862	-129.121	4.556	0	P43304			8.85046e+06	32680	8.27895e+09	8.85046e+06	0.00106903
FLYYEMGYK	Unmodified	0.0725386	0.00105419	916	0.07381	0.001534	3	3	0	1	1	Multi	F(0.111)L(0.111)Y(0.111)Y(0.111)E(0.111)M(0.111)G(0.111)Y(0.111)K(0.111)	0.111111	0.044342	nterm;F;L;Y;E;M;G;cterm;K	15726	Regular search	1	0		15726	86.1561	0.0725386	0.9184	0	P43304			1.56908e+06	14066	1.48842e+09	1.56908e+06	0.00105419
NGQVELNEFLQLMSAIQK	Comp.:12C-13C	-0.997468	0.00104751	897	-0.9967	0.01079	58	58	0	2	2	Multi	NGQ(0.012)V(0.139)E(0.139)L(0.139)N(0.139)E(0.139)F(0.139)L(0.139)Q(0.012)LMSAIQK	0.138932	0.0032604	V;E;L;N;F	24434	Regular search	1	0		24434	84.9155	-0.997468	0.8627	0	P43304			1.95416e+06	39378	1.86553e+09	1.95416e+06	0.00104751
CVINATGPFTDSVR		201.13	0.00102119	1455	201.1	NaN	1	1	0	3	3	Multi	C(0.982)V(0.018)INATGPFTDSVR	0.981823	5.637e-14	nterm;C	45290	Regular search	1	0		45290	178.02	201.13	-5.301	0	P43304			8.82676e+06	15363	8.6436e+09	8.82676e+06	0.00102119
DKLVGAIVYYDGQHNDAR	Diffuse:2	2.11371	0.00101331	983	2.112	0.000993	4	4	0	1	1	Multi	DKLVG(0.246)A(0.246)I(0.246)V(0.246)Y(0.014)YDGQHNDAR	0.245761	0.036653	G;A;I;V	22864	Regular search	1	0		22864	86.9346	2.11371	4.153	0	P43304			4.87034e+06	18392	4.80636e+09	4.87034e+06	0.00101331
MDDKDAAAICQPSAGVHIVMPGYYSPESMGLLDPATSDGR		80.085	0.0010099	1287	80.09	NaN	1	1	0	1	1	Multi	MDDKDAAAICQPSAGVHIVMP(0.019)G(0.019)Y(0.019)Y(0.019)S(0.019)P(0.019)E(0.019)S(0.019)M(0.274)G(0.274)L(0.274)L(0.019)DPATSDGR	0.27397	0.011789	M;G;L	61978	Regular search	1	0		61978	99.1386	80.085	-1.557	0	P43304			2.58534e+06	25023	2.55999e+09	2.58534e+06	0.0010099
YGAATANYMEVVSLLK	Comp.:CO-HN3	-15.0199	0.00100344	820	-15.02	4.937e-05	2	2	0	0	0	Multi	YGAATANY(0.015)M(0.97)E(0.015)VVSLLK	0.969503	1.8047e-13	M	44795	Regular search	1	0		44795	184.245	-15.0199	8.824	0	P43304			8.83692e+06	32666	8.80664e+09	8.83692e+06	0.00100344
TVGLFLQGGKDWSPTLYIR	Diffuse:2	2.005902;2.004379	0.00099396	975	2.003	0.002212	11	11	0	1;4	1;4	Multi	TVGLFLQGG(0.01)K(0.49)D(0.49)W(0.01)SPTLYIR	0.489516	6.3242e-20	K;D;Q;G;W	28847;30105	Regular search	2	0		28847;30105	190.71	2.005902;2.004379	-0.06986;-0.4732	0;0	P43304			4229383.086141;2619964.2036603	28608;29185	6.89097e+09	6.84935e+06	0.00099396
ELNWDDYKKQEQLETAR	Oxidation	15.993	0.000986209	1044	16	0.004337	892	886	6	1	1	Multi	E(0.013)L(0.013)N(0.246)W(0.246)D(0.013)D(0.019)Y(0.238)K(0.198)K(0.013)QEQLETAR	0.246312	0.006996	N;W;Y	7305	Regular search	1	0		7305	71.8692	15.993	-2.796	0	P43304			185991	7622	1.88592e+08	185991	0.000986209
MDDKDAAAICQPSAGVHIVMPGYYSPESMGLLDPATSDGR		65.1277	0.000979036	1234	65.13	0	2	2	0	0	0	Multi	MDDKDAAAICQPSAGVH(0.02)I(0.435)V(0.435)M(0.02)P(0.02)G(0.02)Y(0.02)Y(0.02)SPESMGLLDPATSDGR	0.43478	0.0043438	I;V	58411	Regular search	1	0		58411	103.284	65.1277	-6.193	0	P43304			2.50633e+06	21481	2.55999e+09	2.50633e+06	0.000979036
LAFLNVQAAEEALPR	Diffuse:2	1.782422;1.783181;1.780269	0.000969599	956	1.782	0.001233	3	3	0	2;4;5	2;4;5	Multi	LAFLNVQA(0.016)A(0.965)E(0.016)EALPR	0.964778	3.3528e-17	A;L;N	39369;44304;44536	Regular search	3	0		39369;44304;44536	177.538	1.782422;1.783181;1.780269	2.411;2.334;2.289	0;0;0	P43304			3946943.42929011;3412071.28483208;3996916.48801045	29292;30268;30080	1.1712e+10	1.13559e+07	0.000969599
CVINATGPFTDSVR		510.363	0.000962133	1596	510.4	NaN	1	1	0	5	5	Multi	C(0.01)V(0.01)I(0.34)N(0.209)A(0.209)T(0.209)G(0.01)PFTDSVR	0.340009	0.015081	I	62713	Regular search	1	0		62713	91.065	510.363	0.04952	0	P43304			8.31629e+06	20797	8.6436e+09	8.31629e+06	0.000962133
YGAATANYMEVVSLLK	Cation:Na	21.97881;21.97857	0.000959463	1073	21.98	0.001583	152	152	0	0;3	0;3	Multi	Y(0.013)G(0.013)A(0.013)A(0.013)T(0.013)A(0.185)N(0.185)Y(0.185)M(0.185)E(0.185)VVSLLK	0.185187	0.0022951	T;A;N;Y;M;E	42363;47197	Regular search	2	0		42363;47197	86.1127	21.97881;21.97857	-0.02045;0.005064	0;0	P43304			4190218.18465243;4259431.85275714	24806;24565	8.80664e+09	8.44965e+06	0.000959463
VIFFLPWQK	Unmodified	0.003715668;-0.004303488	0.000958169	915	-0.008575	0.03321	1235	1219	16	0;5	0;5	Multi	V(0.111)I(0.111)F(0.111)F(0.111)L(0.111)P(0.111)W(0.111)Q(0.111)K(0.111)	0.111111	0.00014117	nterm;V;I;F;L;P;W;Q;cterm;K	18090;16398	Regular search	2	0		18090;16398	129.541	0.003715668;-0.004303488	-0.663;0.9989	0;0	P43304			9259719.0774512;675074.428652974	32225;33537	1.03685e+10	9.93479e+06	0.000958169
LVQDYGLESEVAQHLAATYGDK		93.97231;93.97323;93.9731;93.97245;93.97276;93.97128;93.9723;93.97232;93.97234	0.00095111	1318	93.97	0.0009571	20	20	0	0;1;1;2;2;3;4;5;5	0;1;1;2;2;3;4;5;5	Multi	LVQD(0.016)Y(0.983)GLESEVAQHLAATYGDK	0.983263	1.101e-85	D;Y;T	41993;40943;40968;43056;43081;43097;43778;43810;43896	Regular search	9	0		41993;40943;40968;43056;43081;43097;43778;43810;43896	242.211	93.97231;93.97323;93.9731;93.97245;93.97276;93.97128;93.9723;93.97232;93.97234	-2.211;-1.976;-23.77;0.6409;-7.64;-1.842;-3.615;-5.475;-25.12	0;0;0;0;0;0;0;0;0	P43304			2337469.45132688;4471053.73834493;2576478.73521135;4010101.58188046;1481260.16860771;5103176.36838627;2741039.74909737;1949229.98781656;1043548.0643792	22871;21401;22650;21183;22346;21264;22030;21783;23195	2.70351e+10	2.57134e+07	0.00095111
DKLVGAIVYYDGQHNDAR	Diffuse:2	0.9184167;0.9182354;0.9181773;0.9171078	0.000942479	936	0.9168	0.001906	10	10	0	1;2;3;4	1;2;3;4	Multi	DKL(0.03)V(0.727)G(0.03)A(0.03)I(0.03)V(0.03)YYD(0.03)G(0.015)Q(0.015)H(0.015)N(0.015)D(0.015)A(0.015)R	0.72718	3.7583e-05	I;V;G;A	22785;21432;23763;23276	Regular search	4	0		22785;21432;23763;23276	118.011	0.9184167;0.9182354;0.9181773;0.9171078	4.213;3.968;3.514;4.187	0;0;0;0	P43304			1372902.09206203;982969.600177821;1091558.54832363;1082466.78113875	13834;13669;13599;14439	4.80636e+09	4.5299e+06	0.000942479
MDDKDAAAICQPSAGVHIVMPGYYSPESMGLLDPATSDGR		-46.9871	0.000936435	709	-46.99	0.001129	2	2	0	2	2	Multi	MDDKDAAAIC(0.117)Q(0.117)P(0.117)S(0.117)A(0.117)G(0.117)V(0.117)H(0.117)IVMPGYYSPESMGLLDPATSDGR	0.116697	0.00077375	C;Q;P;S;A;G;V;H	61045	Regular search	1	0		61045	113.658	-46.9871	6.197	0	P43304			2.39727e+06	31495	2.55999e+09	2.39727e+06	0.000936435
KMDDKDAAAICQPSAGVHIVMPGYYSPESMGLLDPATSDGR		-29.98702;-29.98235	0.000924411	775	-29.99	0.002042	4	4	0	0;4	0;4	Multi	KMD(0.027)D(0.318)K(0.037)D(0.037)AAAIC(0.434)Q(0.037)P(0.037)S(0.037)AGVHIVMPGYYSPESMGLLDPATSDGR	0.434049	0.0012655	I;C;Q;P;S;A;G;V;H;M	43250;47728	Regular search	2	0		43250;47728	112.107	-29.98702;-29.98235	1.593;2.054	0;0	P43304			5467046.18700496;2186110.57978923	28241;25295	8.27895e+09	7.65316e+06	0.000924411
MDDKDAAAICQPSAGVHIVMPGYYSPESMGLLDPATSDGR		128.086	0.000906897	1364	128.1	NaN	1	1	0	2	2	Multi	MDDKDAAAICQPSAGVHIVM(0.028)P(0.028)G(0.028)Y(0.028)YSPESMGLLDP(0.028)A(0.028)T(0.028)S(0.355)D(0.355)G(0.028)R(0.028)	0.355086	0.0038143	S;D	62117	Regular search	1	0		62117	107.205	128.086	-4.258	0	P43304			2.32165e+06	24495	2.55999e+09	2.32165e+06	0.000906897
NGQVELNEFLQLMSAIQK		-113.039	0.000898327	500	-113	NaN	1	1	0	4	4	Multi	N(0.161)G(0.161)Q(0.161)V(0.161)E(0.161)L(0.161)N(0.033)EFLQLMSAIQK	0.16115	0.0015747	nterm;N;G;Q;V;E;L	21484	Regular search	1	0		21484	154.308	-113.039	-0.1524	0	P43304			1.67585e+06	39915	1.86553e+09	1.67585e+06	0.000898327
DKLVGAIVYYDGQHNDAR	Comp.:13C-12C	0.9992987;1.002958	0.000885702	941	1.004	0.008794	144	144	0	0;2	0;2	Multi	DKLVG(0.33)A(0.33)I(0.33)VYYDGQHNDAR	0.329533	1.3889e-11	G;A;I;V;Y;D;Q	24103;21375	Regular search	2	0		24103;21375	163.844	0.9992987;1.002958	0.8658;1.508	0;0	P43304			1688451.29055985;2568556.49854208	14171;11966	4.80636e+09	4.25701e+06	0.000885702
MNLAIALTAAR		-17.9791	0.000874889	807	-17.98	NaN	1	1	0	0	0	Multi	M(0.5)N(0.5)LAIALTAAR	0.499898	0.0019947	nterm;M;N	12527	Regular search	1	0		12527	108.991	-17.9791	22.33	0	P43304			2.36262e+06	35239	2.70048e+09	2.36262e+06	0.000874889
LVQDYGLESEVAQHLAATYGDK	Aminoethylbenzenesulfonylation	183.0336;183.0337;183.0329;183.0347	0.000864422	1433	183	0.00128	90	90	0	1;2;3;4	1;2;3;4	Multi	LVQD(0.496)Y(0.496)GLESEVAQHLAATYGDK	0.496261	7.867e-52	D;Y;G	43833;43997;45421;46388	Regular search	4	0		43833;43997;45421;46388	226.978	183.0336;183.0337;183.0329;183.0347	-1.608;-10.64;-4.537;-2.118	0;0;0;0	P43304			5523329.35416993;3903868.94036607;6864424.47036757;7078100.5854407	21721;21598;21585;22375	2.70351e+10	2.33697e+07	0.000864422
GDVLAAWSGIRPLVTDPK	Peptide:G.DVLAAWSGIRPLVTDPK	-57.0216;-57.02097	0.000849135	680	-57.02	0.0007566	3	3	0	0;1	0;1	Multi	G(0.333)D(0.333)V(0.333)LAAWSGIRPLVTDPK	0.333195	0.0016309	nterm;G;D;V	17693;17636	Regular search	2	0		17693;17636	110.347	-57.0216;-57.02097	2.282;2.299	-1;-1	P43304			1764484.84746437;1486048.22089689	26499;26307	3.82805e+09	3.25053e+06	0.000849135
EYACTAVDMISR	Diffuse:2	1.997714;1.997172;1.998024;1.997865;1.996947	0.000846646	974	1.997	0.001698	37	36	1	0;1;2;4;5	0;1;2;4;5	Multi	EYAC(0.984)T(0.016)AVDMISR	0.983668	0.026735	C;A	28530;26922;28362;27624;26586	Regular search	5	0		28530;26922;28362;27624;26586	127.526	1.997714;1.997172;1.998024;1.997865;1.996947	-2.502;-1.661;-2.019;-2.161;-3.74	0;0;0;0;0	P43304			1006600.80535171;828054.555039556;1129175.5784998;1057854.04941237;1433059.56292505	14561;14413;14570;15273;15186	6.44277e+09	5.45474e+06	0.000846646
MDDKDAAAICQPSAGVHIVMPGYYSPESMGLLDPATSDGR		-31.9956	0.000844451	760	-31.99	0.002507	18	18	0	0	0	Multi	MDDKDAAAICQPSAGVH(0.06)IVMPGYYSPESMG(0.409)L(0.409)LDPATSDGR	0.409443	0.022273	G;L	57058	Regular search	1	0		57058	91.6016	-31.9956	6.628	0	P43304			2.16179e+06	32987	2.55999e+09	2.16179e+06	0.000844451
KMDDKDAAAICQPSAGVHIVMPGYYSPESMGLLDPATSDGR		-29.99383;-29.99435	0.000838336	774	-29.99	0.0003793	4	4	0	3;5	3;5	Multi	KMD(0.139)D(0.139)K(0.139)D(0.139)A(0.139)A(0.139)A(0.139)ICQPSAGVHIVMPGYYSPESMGLLDPATSDGR	0.139189	0.0048008	D;A;I;C;Q;P;S;G;V;H;M;Y;K	61269;48235	Regular search	2	0		61269;48235	136.268	-29.99383;-29.99435	2.635;-3.222	0;0	P43304			3870249.25925904;3070294.7405379	27464;26034	8.27895e+09	6.94054e+06	0.000838336
MDDKDAAAICQPSAGVHIVMPGYYSPESMGLLDPATSDGR		141.098	0.000821405	1384	141.1	NaN	1	1	0	5	5	Multi	MDDKDAAAIC(0.072)Q(0.072)P(0.072)S(0.072)A(0.072)G(0.072)V(0.072)H(0.072)I(0.312)V(0.013)M(0.013)P(0.013)G(0.013)Y(0.013)Y(0.013)S(0.013)PESMGLLDPATSDGR	0.311526	0.045437	I	64891	Regular search	1	0		64891	87.6162	141.098	-1.977	0	P43304			2.10279e+06	28270	2.55999e+09	2.10279e+06	0.000821405
CVINATGPFTDSVR	Cation:Na	21.9779	0.000812541	1073	21.98	0.001583	152	152	0	0	0	Multi	CVIN(0.019)A(0.453)T(0.453)G(0.019)P(0.019)F(0.019)T(0.019)DSVR	0.452738	0.0022951	A;T	34901	Regular search	1	0		34901	86.1127	21.9779	-0.006859	0	P43304			7.02328e+06	20596	8.6436e+09	7.02328e+06	0.000812541
NGQVELNEFLQLMSAIQK	Acetaldehyde	26.0112	0.00081005	1095	26.02	0.001543	633	632	1	2	2	Multi	N(0.496)G(0.496)QVELNEFLQLMSAIQK	0.495869	2.9997e-72	nterm;N;G	61145	Regular search	1	0		61145	235.959	26.0112	6.669	0	P43304			1.51117e+06	35134	1.86553e+09	1.51117e+06	0.00081005
DKLVGAIVYYDGQHNDAR	Diffuse:2	1.07696	0.000807042	945	1.077	0.001461	3	3	0	4	4	Multi	DKLVG(0.249)A(0.249)I(0.249)V(0.249)YYDGQHNDAR	0.248785	5.9278e-14	G;A;I;V	33852	Regular search	1	0		33852	177.567	1.07696	37.73	0	P43304			3.87894e+06	44022	4.80636e+09	3.87894e+06	0.000807042
MDDKDAAAICQPSAGVHIVMPGYYSPESMGLLDPATSDGR		295.132	0.000789646	1533	295.1	NaN	1	1	0	4	4	Multi	MDDKDAAAICQPSAGVHIVMPGY(0.108)Y(0.108)S(0.108)P(0.108)E(0.108)S(0.108)M(0.108)G(0.108)L(0.108)LDPATSDGR	0.107804	0.0094901	Y;S;P;E;M;G;L	65335	Regular search	1	0		65335	99.015	295.132	-0.6977	0	P43304			2.02149e+06	26536	2.55999e+09	2.02149e+06	0.000789646
LAFLNVQAAEEALPR	Cation:Ca	37.946	0.000789411	1143	37.95	0.001856	41	40	1	3	3	Multi	LAF(0.244)L(0.244)N(0.244)V(0.244)Q(0.016)AAEEALPR	0.243979	0.017011	F;L;N;V	11593	Regular search	1	0		11593	77.374	37.946	-0.6742	0	P43304			9.24557e+06	27475	1.1712e+10	9.24557e+06	0.000789411
ANLLEIAPHLSAPLPIMLPVYK		13.0043	0.000787909	1031	13	0	2	2	0	5	5	Multi	A(0.484)N(0.484)L(0.03)LEIAPHLSAPLPIMLPVYK	0.484426	6.3745e-27	nterm;A;N	46475	Regular search	1	0		46475	194.445	13.0043	5.425	0	P43304			1.52409e+07	40995	1.93435e+10	1.52409e+07	0.000787909
VIFFLPWQK	Comp.:O2-HN	16.9711	0.000777783	1054	16.98	0.002366	30	30	0	3	3	Multi	VIFFL(0.325)P(0.325)W(0.325)QK	0.324824	0.03149	L;P;W	14491	Regular search	1	0		14491	82.4995	16.9711	-4.938	0	P43304			8.06446e+06	27040	1.03685e+10	8.06446e+06	0.000777783
MNLAIALTAAR	Diffuse:2	0.905069	0.000754658	935	0.9091	0.002961	8	8	0	3	3	Multi	MNLA(0.01)I(0.979)A(0.01)LTAAR	0.979151	1.3998e-10	I	14682	Regular search	1	0		14682	174.236	0.905069	11.07	0	P43304			2.03794e+06	31270	2.70048e+09	2.03794e+06	0.000754658
LVGAIVYYDGQHNDAR		244.047	0.000754324	1492	244	NaN	1	1	0	0	0	Multi	LVGA(0.023)I(0.967)VYYDGQHNDAR	0.967391	8.283e-09	I	24014	Regular search	1	0		24014	174.641	244.047	2.016	0	P43304			2.31916e+06	12566	3.07449e+09	2.31916e+06	0.000754324
FLYYEMGYK	Comp.:13C-12C	1.00362	0.000747262	941	1.004	0.008794	144	144	0	4	4	Multi	FLY(0.311)Y(0.311)E(0.311)M(0.021)G(0.021)Y(0.021)K	0.310646	2.3276e-07	Y;E	16678	Regular search	1	0		16678	127.178	1.00362	1.347	0	P43304			1.11224e+06	13733	1.48842e+09	1.11224e+06	0.000747262
KFLYYEMGYK		-16.086	0.000739549	813	-16.09	NaN	1	1	0	2	2	Multi	KFLYY(0.028)E(0.028)M(0.913)G(0.028)YK	0.913493	0.022856	M	20437	Regular search	1	0		20437	94.1513	-16.086	5.702	0	P43304			3.34536e+06	11968	4.52351e+09	3.34536e+06	0.000739549
KMDDKDAAAICQPSAGVHIVMPGYYSPESMGLLDPATSDGR	Deamidation	0.9915768;0.9753528	0.000713742	940	0.9836	0.00449	861	855	6	4;5	4;5	Multi	KMD(0.024)D(0.024)K(0.024)D(0.024)A(0.024)A(0.024)A(0.024)I(0.024)C(0.024)Q(0.024)P(0.024)S(0.024)A(0.024)G(0.024)V(0.452)H(0.024)I(0.024)V(0.024)M(0.024)P(0.024)G(0.024)Y(0.024)Y(0.024)SPESMGLLDPATSDGR	0.451918	0.013978	V;D	47247;48249	Regular search	2	0		47247;48249	70.2676	0.9915768;0.9753528	-3.051;-3.079	0;0	P43304			1288892.91457384;4620140.99670485	21331;26304	8.27895e+09	5.90903e+06	0.000713742
LVGAIVYYDGQHNDAR	Aminoethylbenzenesulfonylation	183.039;183.0379	0.000712319	1433	183	0.00128	90	90	0	1;4	1;4	Multi	LVGAIVYY(0.948)DGQHNDAR	0.947818	0.00067971	Y	18802;21875	Regular search	2	0		18802;21875	143.241	183.039;183.0379	1.556;-0.9823	0;0	P43304			1358264.49408732;831752.141152618	11710;12271	3.07449e+09	2.19002e+06	0.000712319
TVGLFLQGGKDWSPTLYIR		69.0002	0.000709435	1250	69	NaN	1	1	0	1	1	Multi	TVGLFLQGGKD(0.03)W(0.937)S(0.03)PTLYIR	0.937108	1.3809e-05	W	36530	Regular search	1	0		36530	157.989	69.0002	0.3319	0	P43304			4.88869e+06	28838	6.89097e+09	4.88869e+06	0.000709435
KMDDKDAAAICQPSAGVHIVMPGYYSPESMGLLDPATSDGR		-32.9945	0.000708274	754	-32.99	0.0008727	26	26	0	2	2	Multi	KMDDKDAAAI(0.067)C(0.067)Q(0.067)P(0.067)S(0.067)A(0.067)G(0.067)V(0.067)H(0.067)I(0.067)V(0.067)M(0.067)P(0.067)G(0.067)YYSPESMGLLDPATSDGR	0.0670821	0.037327	I;C;Q;P;S;A;G;V;H;M	44327	Regular search	1	0		44327	90.6009	-32.9945	3.495	0	P43304			5.86377e+06	28632	8.27895e+09	5.86377e+06	0.000708274
MDDKDAAAICQPSAGVHIVMPGYYSPESMGLLDPATSDGR		138.114	0.00070746	1375	138.1	NaN	1	1	0	5	5	Multi	MDDKDAAAICQPSA(0.021)G(0.021)V(0.021)H(0.438)I(0.438)V(0.021)M(0.021)PGYYSPESMGLLDPATSDGR	0.437722	0.0078798	H;I	64909	Regular search	1	0		64909	101.105	138.114	-0.3464	0	P43304			1.81109e+06	28857	2.55999e+09	1.81109e+06	0.00070746
MTIAGTTDTPTDVTHHPIPSEEDINFILNEVR		-146.034	0.000695534	360	-146	NaN	1	1	0	2	2	Multi	M(0.19)T(0.19)I(0.19)A(0.19)G(0.19)TTDTPTDVTHHPIPSEEDINFILNEVR	0.190343	0.01099	nterm;M;T;I;A;G	44189	Regular search	1	0		44189	97.0676	-146.034	-1.158	0	P43304			2.05119e+06	26763	2.94908e+09	2.05119e+06	0.000695534
ANLLEIAPHLSAPLPIMLPVYK	Oxidation	16.00347;15.99591;15.99497;15.99733;15.9966;15.99735	0.000675932	1044	16	0.004337	892	886	6	1;1;1;2;3;5	1;1;1;2;3;5	Multi	ANLLEIAPHLSAPLPIM(0.049)L(0.842)P(0.049)V(0.049)YK	0.842077	0.0012542	L;P;I;M;V;Y;cterm;K	40211;40309;65350;39758;40004;44835	Regular search	6	0		40211;40309;65350;39758;40004;44835	97.6019	16.00347;15.99591;15.99497;15.99733;15.9966;15.99735	-5.086;-2.425;-2.137;-4.249;-3.126;-3.077	0;0;0;0;0;0	P43304			1042362.21215033;2032422.2617583;3299418.40302071;2274851.25586882;2522391.11498436;1903441.77881267	30614;33252;34201;32686;33291;33752	1.93435e+10	1.30749e+07	0.000675932
ELNWDDYK	di-Oxidation	31.9886	0.000667197	1130	31.99	0.001775	116	116	0	1	1	Multi	ELN(0.015)W(0.928)D(0.052)DYK	0.92833	0.0038069	W	8155	Regular search	1	0		8155	88.4435	31.9886	-3.97	0	P43304			789402	9520	1.18316e+09	789402	0.000667197
ANLLEIAPHLSAPLPIMLPVYK	Cation:Na	21.97694;21.97643;21.97801;21.97741	0.000658821	1073	21.98	0.001583	152	152	0	0;2;3;4	0;2;3;4	Multi	ANLLEIAPHLS(0.025)A(0.921)P(0.025)L(0.025)PIMLPVYK	0.921447	4.6335e-30	A;P;H;S;L	47029;39841;42344;42337	Regular search	4	0		47029;39841;42344;42337	192.31	21.97694;21.97643;21.97801;21.97741	0.01763;0.8131;-0.008137;-0.02419	0;0;0;0	P43304			4338322.52151096;2384326.91450126;3200848.6336338;2820397.51455535	36276;33452;34008;34699	1.93435e+10	1.27439e+07	0.000658821
MTIAGTTDTPTDVTHHPIPSEEDINFILNEVR	Acetaldehyde	26.016	0.000653764	1095	26.02	0.001543	633	632	1	0	0	Multi	M(0.495)T(0.495)IAGTTDTPTDVTHHPIPSEEDINFILNEVR	0.494627	0.0025762	nterm;M;T	65205	Regular search	1	0		65205	107.594	26.016	6.612	0	P43304			1.92801e+06	34517	2.94908e+09	1.92801e+06	0.000653764
DKLVGAIVYYDGQHNDAR	Unmodified	-0.008073445;0.0005442964	0.000641175	915	-0.008575	0.03321	1235	1219	16	1;2	1;2	Multi	D(0.056)K(0.056)L(0.056)V(0.056)G(0.056)A(0.056)I(0.056)V(0.056)Y(0.056)Y(0.056)D(0.056)G(0.056)Q(0.056)H(0.056)N(0.056)D(0.056)A(0.056)R(0.056)	0.0555556	3.229e-14	nterm;D;K;L;V;G;A;I;Y;Q;H;N;cterm;R	22762;27565	Regular search	2	0		22762;27565	148.206	-0.008073445;0.0005442964	-0.973;42.12	0;0	P43304			2858723.49383651;222995.655239115	13089;46242	4.80636e+09	3.08172e+06	0.000641175
KMDDKDAAAICQPSAGVHIVMPGYYSPESMGLLDPATSDGR		-78.9609	0.000627391	612	-78.96	NaN	1	1	0	5	5	Multi	KMDDKDAAAI(0.016)C(0.221)Q(0.221)P(0.221)S(0.221)A(0.016)G(0.016)V(0.016)H(0.016)I(0.016)V(0.016)MPGYYSPESMGLLDPATSDGR	0.22091	0.0034436	C;Q;P;S	48077	Regular search	1	0		48077	109.11	-78.9609	-4.496	0	P43304			5.19414e+06	22912	8.27895e+09	5.19414e+06	0.000627391
LVQDYGLESEVAQHLAATYGDK	Peptide:LVQDYGLESEVAQHLAATYGD.K	-128.0919;-128.0934;-128.0935	0.000622706	430	-128.1	0.002449	12	12	0	3;4;5	3;4;5	Multi	LVQDYGLESEVAQHLA(0.02)A(0.02)T(0.234)Y(0.234)G(0.234)D(0.234)K(0.02)	0.234464	0.03555	T;Y;G;D;cterm;K	65815;65383;66520	Regular search	3	0		65815;65383;66520	77.9225	-128.0919;-128.0934;-128.0935	6.462;6.506;6.435	-1;-1;-1	P43304			5763201.28966491;5699123.58603621;5372585.31659052	28990;29710;29508	2.70351e+10	1.68349e+07	0.000622706
RWPIVGVR	Unmodified	-1.80026e-05	0.000618187	915	-0.008575	0.03321	1235	1219	16	0	0	Multi	R(0.125)W(0.125)P(0.125)I(0.125)V(0.125)G(0.125)V(0.125)R(0.125)	0.125	0.0058373	nterm;R;W;P;I;V;G;cterm	6916	Regular search	1	0		6916	82.4995	-1.80026e-05	2.485	0	P43304			935179	11445	1.51278e+09	935179	0.000618187
DKLVGAIVYYDGQHNDAR		23.95491;23.95624	0.000616545	1082	23.96	0.001301	12	12	0	0;4	0;4	Multi	DKLVGAI(0.058)V(0.806)Y(0.058)Y(0.058)DGQHNDAR	0.80596	0.00022985	Y;D;G;Q;V	23958;24812	Regular search	2	0		23958;24812	115.494	23.95491;23.95624	-1.079;-0.01179	0;0	P43304			1510323.87885039;1453016.07634261	11250;11555	4.80636e+09	2.96334e+06	0.000616545
LAFLNVQAAEEALPR	Unmodified	-0.005176484;-0.09929141;-0.008717936	0.000615339	915	-0.008575	0.03321	1235	1219	16	1;2;4	1;2;4	Multi	L(0.067)A(0.067)F(0.067)L(0.067)N(0.067)V(0.067)Q(0.067)A(0.067)A(0.067)E(0.067)E(0.067)A(0.067)L(0.067)P(0.067)R(0.067)	0.0666667	3.8276e-14	nterm;L;A;F;N;V;Q;E;P;cterm;R	40137;39729;44264	Regular search	3	0		40137;39729;44264	146.662	-0.005176484;-0.09929141;-0.008717936	-1.554;6.243;1.284	0;0;0	P43304			1444619.40347208;1497819.43192706;4264398.1410262	29423;32516;29481	1.1712e+10	7.20684e+06	0.000615339
DKLVGAIVYYDGQHNDAR		782.285	0.000613025	1638	782.3	NaN	1	1	0	5	5	Multi	DKL(0.165)V(0.165)G(0.165)A(0.165)I(0.165)V(0.165)YYDGQHNDAR	0.164555	0.0023747	L;V;G;A;I	26213	Regular search	1	0		26213	114.602	782.285	-1.556	0	P43304			2.94642e+06	11547	4.80636e+09	2.94642e+06	0.000613025
MNLAIALTAAR	Peptide:N.LAIALTAAR	-245.0829;-245.0834	0.000600027	216	-245.1	0.0002292	2	2	0	0;4	0;4	Multi	M(0.022)N(0.478)L(0.478)A(0.022)IALTAAR	0.47822	0.019277	N;L	4067;3295	Regular search	2	0		4067;3295	88.7343	-245.0829;-245.0834	-9.807;-8.836	-2;-2	P43304			892479.619234881;727881.877822201	12771;13049	2.70048e+09	1.62036e+06	0.000600027
KMDDKDAAAICQPSAGVHIVMPGYYSPESMGLLDPATSDGR		-77.9684	0.000597338	617	-77.97	NaN	1	1	0	5	5	Multi	KMDD(0.041)K(0.041)D(0.041)A(0.041)A(0.041)A(0.041)I(0.041)C(0.671)Q(0.041)PSAGVHIVMPGYYSPESMGLLDPATSDGR	0.670973	0.008868	C	48225	Regular search	1	0		48225	136.268	-77.9684	-3.489	0	P43304			4.94534e+06	25797	8.27895e+09	4.94534e+06	0.000597338
ALEHFPMLQK	Unmodified	0.000227297	0.000585999	915	-0.008575	0.03321	1235	1219	16	2	2	Multi	A(0.1)L(0.1)E(0.1)H(0.1)F(0.1)P(0.1)M(0.1)L(0.1)Q(0.1)K(0.1)	0.1	0.042491	nterm;A;L;E;H;F;P;M;Q;cterm;K	1375	Regular search	1	0		1375	61.2798	0.000227297	3.008	0	P43304			1.79201e+06	10340	3.05804e+09	1.79201e+06	0.000585999
LVGAIVYYDGQHNDAR		255.123	0.000582996	1508	255.1	NaN	1	1	0	5	5	Multi	L(0.497)V(0.497)GAIVYYDGQHNDAR	0.497381	0.0055588	nterm;L;V	25849	Regular search	1	0		25849	138.367	255.123	2.982	0	P43304			1.79241e+06	13698	3.07449e+09	1.79241e+06	0.000582996
LVGAIVYYDGQHNDAR	Diffuse:6	5.98669	0.000575141	1011	5.987	0.001552	6	6	0	2	2	Multi	LVGAIVY(0.886)Y(0.054)D(0.054)GQHNDAR	0.886254	0.016858	Y	13569	Regular search	1	0		13569	97.4727	5.98669	-0.7165	0	P43304			1.76826e+06	10872	3.07449e+09	1.76826e+06	0.000575141
CKDVLTGQEFDVR		-20.99225;-20.99166	0.000564943	798	-20.99	0.0002945	2	2	0	3;5	3;5	Multi	C(0.496)K(0.496)DVLTGQEFDVR	0.496214	2.8846e-05	nterm;C;K	5517;5013	Regular search	2	0		5517;5013	161.515	-20.99225;-20.99166	-4.065;-3.951	0;0	P43304			2552092.4614742;2602048.21051595	9942;10642	9.1233e+09	5.15414e+06	0.000564943
MDDKDAAAICQPSAGVHIVMPGYYSPESMGLLDPATSDGR		32.1255	0.000559217	1132	32.13	NaN	1	1	0	0	0	Multi	MDDKDAAAIC(0.062)Q(0.062)P(0.062)S(0.062)A(0.062)G(0.062)V(0.062)H(0.062)I(0.062)V(0.062)M(0.062)P(0.062)G(0.062)Y(0.062)Y(0.062)S(0.062)PESMGLLDPATSDGR	0.061607	0.00071587	C;Q;P;S;A;G;V;H;I;M;Y	58456	Regular search	1	0		58456	119.155	32.1255	-3.908	0	P43304			1.43159e+06	23053	2.55999e+09	1.43159e+06	0.000559217
KMDDKDAAAICQPSAGVHIVMPGYYSPESMGLLDPATSDGR	Comp.:-HN	-15.0043	0.00055572	821	-15.01	0.002975	43	35	8	5	5	Multi	K(0.025)M(0.025)D(0.379)D(0.379)K(0.037)D(0.037)A(0.037)A(0.037)A(0.037)ICQPSAGVHIVMPGYYSPESMGLLDPATSDGR	0.379029	0.0086311	D	48352	Regular search	1	0		48352	97.4306	-15.0043	1.056	0	P43304			4.60078e+06	28059	8.27895e+09	4.60078e+06	0.00055572
KMDDKDAAAICQPSAGVHIVMPGYYSPESMGLLDPATSDGR		-44.9878	0.000543016	721	-44.99	0.002076	2	2	0	2	2	Multi	K(0.091)M(0.091)D(0.091)D(0.091)K(0.091)D(0.091)A(0.091)A(0.091)A(0.091)I(0.091)CQPSAGVHIVMPGYYSPESMGLLDPATSDGR	0.0908411	0.016739	nterm;K;M;D;A;I	44215	Regular search	1	0		44215	96.2529	-44.9878	5.941	0	P43304			4.4956e+06	27222	8.27895e+09	4.4956e+06	0.000543016
VLESINVQMDENTLHEILNEVDLNK	Comp.:SH3C-NO	16.9871	0.000530455	1055	17	0.003313	36	36	0	5	5	Multi	VLESIN(0.066)V(0.066)Q(0.066)M(0.066)D(0.066)E(0.012)N(0.214)T(0.214)L(0.214)HEILNEVDLNK	0.214023	0.00081037	N;T;L	58570	Regular search	1	0		58570	107.154	16.9871	-2.272	0	P43304			2.45128e+06	33566	4.62108e+09	2.45128e+06	0.000530455
ANLLEIAPHLSAPLPIMLPVYK		70.00529;70.00562;70.00439;70.00428;70.00277	0.000524639	1255	70.01	0.001506	30	30	0	0;1;2;3;4	0;1;2;3;4	Multi	A(0.322)N(0.322)L(0.322)LEIAPHLSAPLPIMLPVYK	0.321807	0.0034122	nterm;A;N;L;E	63158;59372;42820;44298;61726	Regular search	5	0		63158;59372;42820;44298;61726	106.423	70.00529;70.00562;70.00439;70.00428;70.00277	9.403;10.36;9.578;8.333;9.457	0;0;0;0;0	P43304			2058703.32504252;3093457.48912651;1747866.75310115;1678297.79042571;1570029.38516761	43944;43982;43368;44031;44614	1.93435e+10	1.01484e+07	0.000524639
NHVVDISESGLITIAGGK	Diffuse:2	0.826283	0.000520552	927	0.8288	0.001202	8	8	0	1	1	Multi	NHV(0.301)V(0.301)D(0.301)I(0.017)S(0.017)E(0.017)S(0.017)G(0.017)LITIAGGK	0.30111	0.017828	V;D	46097	Regular search	1	0		46097	95.793	0.826283	-18.74	0	P43304			1.32174e+06	28413	2.53912e+09	1.32174e+06	0.000520552
ELNWDDYK		311.132	0.000519999	1537	311.1	NaN	1	1	0	3	3	Multi	ELNWDDY(0.015)K(0.985)	0.984511	0.0057002	cterm;K	24767	Regular search	1	0		24767	100.007	311.132	-0.9338	0	P43304			615243	11461	1.18316e+09	615243	0.000519999
VIFFLPWQK	Didehydro	-2.014794;-2.016962;-2.015647	0.000502436	876	-2.016	0.00167	29	29	0	0;3;4	0;3;4	Multi	VIFFLP(0.01)W(0.979)Q(0.01)K	0.979143	0.021932	W;Q	17955;14637;15042	Regular search	3	0		17955;14637;15042	119.891	-2.014794;-2.016962;-2.015647	-1.23;-1.244;-2.104	0;0;0	P43304			2098802.72879537;1344210.05550561;1766503.39460971	30373;30217;30825	1.03685e+10	5.20952e+06	0.000502436
ANLLEIAPHLSAPLPIMLPVYK		12.99863;12.99785	0.000493936	1030	13	0.0004028	6	6	0	1;4	1;4	Multi	A(0.332)N(0.332)L(0.332)LEIAPHLSAPLPIMLPVYK	0.331635	1.3961e-55	nterm;A;N;L	65501;68964	Regular search	2	0		65501;68964	219.179	12.99863;12.99785	5.575;5.432	0;0	P43304			6214371.08700185;3340076.60326423	40734;41465	1.93435e+10	9.55445e+06	0.000493936
MNLAIALTAAR	Comp.:C	12.0003	0.000491372	1024	12	0.001861	105	105	0	0	0	Multi	MN(0.991)LAIALTAAR	0.990745	7.4508e-17	N	15185	Regular search	1	0		15185	169.134	12.0003	11.58	0	P43304			1.32694e+06	25622	2.70048e+09	1.32694e+06	0.000491372
LYDLVAGSNCLK	Unmodified	0.002238928;0.002407695	0.000489802	915	-0.008575	0.03321	1235	1219	16	0;1	0;1	Multi	L(0.083)Y(0.083)D(0.083)L(0.083)V(0.083)A(0.083)G(0.083)S(0.083)N(0.083)C(0.083)L(0.083)K(0.083)	0.0833333	0.016001	nterm;L;Y;D;V;A;G;S;N;C;cterm;K	22801;22062	Regular search	2	0		22801;22062	71.0667	0.002238928;0.002407695	3.333;3.449	0;0	P43304			1369678.24192834;1508128.64069051	24972;24845	5.87545e+09	2.87781e+06	0.000489802
EYACTAVDMISR		480.254	0.000487314	1590	480.3	NaN	1	1	0	1	1	Multi	E(0.021)Y(0.021)A(0.936)C(0.021)TAVDMISR	0.935976	0.0030749	A	50462	Regular search	1	0		50462	106.749	480.254	-0.1779	0	P43304			3.13965e+06	21574	6.44277e+09	3.13965e+06	0.000487314
VLESINVQMDENTLHEILNEVDLNK	Comp.:ON2-C2H3S	-14.9971	0.00048375	822	-15	0.005811	20	20	0	0	0	Multi	VLESINVQ(0.377)M(0.377)D(0.234)ENTLHEILNEVDLNK	0.377262	7.9155e-16	Q;M	57605	Regular search	1	0		57605	178.02	-14.9971	3.377	0	P43304			2.23545e+06	35869	4.62108e+09	2.23545e+06	0.00048375
KMDDKDAAAICQPSAGVHIVMPGYYSPESMGLLDPATSDGR		-79.97273;-79.97333	0.000473817	607	-79.98	0.002261	26	26	0	3;5	3;5	Multi	KMDDKDAAAI(0.041)C(0.709)Q(0.041)P(0.041)S(0.041)A(0.041)G(0.041)V(0.041)HIVMPGYYSPESMGLLDPATSDGR	0.708531	7.4868e-07	C;I	44949;48097	Regular search	2	0		44949;48097	153.245	-79.97273;-79.97333	-3.964;-4.093	0;0	P43304			2756531.06060091;1166181.58001682	22754;23324	8.27895e+09	3.92271e+06	0.000473817
LVGAIVYYDGQHNDAR	Cation:Na	21.9814	0.000469027	1073	21.98	0.001583	152	152	0	1	1	Multi	LVGAI(0.028)V(0.242)Y(0.242)Y(0.242)D(0.242)GQHNDAR	0.24206	0.010648	V;Y;D	45774	Regular search	1	0		45774	81.3383	21.9814	0.01279	0	P43304			1.44202e+06	10841	3.07449e+09	1.44202e+06	0.000469027
LVQDYGLESEVAQHLAATYGDK	Loss of ammonia	-17.0069	0.000460907	811	-17.02	0.007922	242	241	1	2	2	Multi	LVQDYGLESEVAQH(0.111)L(0.111)A(0.111)A(0.111)T(0.111)Y(0.111)G(0.111)D(0.111)K(0.111)	0.110719	0.033208	H;L;A;T;Y;G;D;cterm;K	38777	Regular search	1	0		38777	69.6276	-17.0069	-5.813	0	P43304			1.24607e+07	23922	2.70351e+10	1.24607e+07	0.000460907
KMDDKDAAAICQPSAGVHIVMPGYYSPESMGLLDPATSDGR		-45.9623	0.000460792	718	-45.96	NaN	1	1	0	1	1	Multi	KMD(0.016)D(0.016)K(0.016)D(0.016)A(0.215)A(0.215)A(0.215)I(0.215)C(0.016)Q(0.016)PSAGVHIVMPGYYSPESMGLLDPATSDGR	0.214505	0.00091413	A;I	61880	Regular search	1	0		61880	123.749	-45.9623	-5.866	0	P43304			3.81488e+06	21108	8.27895e+09	3.81488e+06	0.000460792
ALEHFPMLQK		426.155	0.000455456	1578	426.2	NaN	1	1	0	5	5	Multi	ALEHFPML(0.04)Q(0.024)K(0.935)	0.935088	0.026769	cterm;K	8887	Regular search	1	0		8887	92.7602	426.155	0.1396	0	P43304			1.3928e+06	11424	3.05804e+09	1.3928e+06	0.000455456
NHVVDISESGLITIAGGK	Diffuse:5	4.80176	0.000454734	1005	4.802	NaN	1	1	0	2	2	Multi	NHV(0.024)V(0.45)D(0.45)I(0.024)S(0.024)E(0.024)SGLITIAGGK	0.449741	0.0040843	V;D	15681	Regular search	1	0		15681	105.2	4.80176	-25.08	0	P43304			1.15462e+06	20196	2.53912e+09	1.15462e+06	0.000454734
GFITIVDVQR	Deamidation	0.983727	0.000436868	940	0.9836	0.00449	861	855	6	2	2	Multi	GFIT(0.04)I(0.04)V(0.04)D(0.04)V(0.04)Q(0.796)R	0.795855	2.4394e-16	Q	12545	Regular search	1	0		12545	156.124	0.983727	1.619	0	P43304			3.77953e+06	21292	8.65142e+09	3.77953e+06	0.000436868
LYDLVAGSNCLK		-60.98192;-60.9837	0.00043586	672	-60.98	0.0008932	2	2	0	0;2	0;2	Multi	LYDLVAGSN(0.33)C(0.33)L(0.33)K	0.329751	0.0090202	N;C;L;cterm;K	19996;18862	Regular search	2	0		19996;18862	142.271	-60.98192;-60.9837	-4.772;-4.58	0;0	P43304			1769253.43092392;791618.788885215	17461;17092	5.87545e+09	2.56087e+06	0.00043586
YGAATANYMEVVSLLK		70.00401;70.00611;70.00845	0.00043325	1255	70.01	0.001506	30	30	0	1;2;4	1;2;4	Multi	Y(0.493)G(0.493)A(0.013)ATANYMEVVSLLK	0.493271	0.0029459	nterm;Y;G;A	49113;48233;55386	Regular search	3	0		49113;48233;55386	112.746	70.00401;70.00611;70.00845	14.52;14.22;14.37	0;0;0	P43304			1396549.67926297;1190924.68626449;1228005.46411986	41769;41145;42375	8.80664e+09	3.81548e+06	0.00043325
NGQVELNEFLQLMSAIQK	Loss of ammonia	-17.046	0.000427096	810	-17.05	0.0009833	2	2	0	4	4	Multi	N(0.013)G(0.013)Q(0.971)VELNEFLQLMSAIQK	0.971098	3.1146e-15	Q	60039	Regular search	1	0		60039	185.877	-17.046	1.312	0	P43304			796759	41084	1.86553e+09	796759	0.000427096
NHVVDISESGLITIAGGK	Diffuse:2	0.865826	0.00041032	930	0.8637	0.004352	3	3	0	1	1	Multi	N(0.239)H(0.239)VVDISE(0.239)S(0.239)GLITIAGGK	0.239138	6.4943e-06	nterm;N;H;E;S	45996	Regular search	1	0		45996	158.357	0.865826	7.716	0	P43304			1.04185e+06	25415	2.53912e+09	1.04185e+06	0.00041032
EYACTAVDMISR	Unmodified	0.0001686695;-0.001383648	0.000402637	915	-0.008575	0.03321	1235	1219	16	5;5	5;5	Multi	E(0.083)Y(0.083)A(0.083)C(0.083)T(0.083)A(0.083)V(0.083)D(0.083)M(0.083)I(0.083)S(0.083)R(0.083)	0.0833333	0.0054274	nterm;E;Y;A;C;T;V;D;M;I;S;cterm;R	27159;28375	Regular search	2	0		27159;28375	115.974	0.0001686695;-0.001383648	1.59;2.932	0;0	P43304			1333075.47720677;1261022.22046565	18202;21139	6.44277e+09	2.5941e+06	0.000402637
DKLVGAIVYYDGQHNDAR	Unmodified	0.0759688	0.000394403	916	0.07381	0.001534	3	3	0	0	0	Multi	D(0.056)K(0.056)L(0.056)V(0.056)G(0.056)A(0.056)I(0.056)V(0.056)Y(0.056)Y(0.056)D(0.056)G(0.056)Q(0.056)H(0.056)N(0.056)D(0.056)A(0.056)R(0.056)	0.0555556	0.0025076	nterm;D;K;L;V;G;A;I;Y;Q;H;N;cterm;R	26023	Regular search	1	0		26023	107.295	0.0759688	37.36	0	P43304			1.89564e+06	43470	4.80636e+09	1.89564e+06	0.000394403
DKLVGAIVYYDGQHNDAR		1546.76	0.000390713	1665	1547	NaN	1	1	0	2	2	Multi	D(0.495)K(0.495)LVGAIVYYDGQHNDAR	0.495087	0.011579	nterm;D;K	65275	Regular search	1	0		65275	93.0108	1546.76	0.4203	0	P43304			1.87791e+06	10884	4.80636e+09	1.87791e+06	0.000390713
LVQDYGLESEVAQHLAATYGDK	Peptide:LVQDYGLESEVAQHLAATYGDKAFEVAK.M	645.348	0.000390571	1614	645.3	NaN	1	1	0	5	5	Multi	LVQDYGLESEVAQHLAA(0.017)T(0.017)Y(0.2)G(0.2)D(0.2)K(0.368)	0.367507	0.0081906	cterm;K	62833	Regular search	1	0		62833	95.8152	645.348	-1.388	6	P43304			1.05591e+07	25624	2.70351e+10	1.05591e+07	0.000390571
DKLVGAIVYYDGQHNDAR	Peptide:D.KLVGAIVYYDGQHNDAR	-115.0277;-115.0261;-115.0262;-115.026	0.000388321	480	-115	0.001918	7	7	0	2;3;4;5	2;3;4;5	Multi	D(0.5)K(0.5)LVGAIVYYDGQHNDAR	0.499527	0.00063807	nterm;D;K	4040;18388;19563;19707	Regular search	4	0		4040;18388;19563;19707	138.074	-115.0277;-115.0261;-115.0262;-115.026	-42.83;-7.082;-3.727;-4.345	-1;-1;-1;-1	P43304			611866.095663498;366324.403478968;498143.235499538;390076.107558802	7826;7583;8280;8243	4.80636e+09	1.86641e+06	0.000388321
KMDDKDAAAICQPSAGVHIVMPGYYSPESMGLLDPATSDGR		-96.9724	0.000369595	555	-96.97	0.001253	2	2	0	4	4	Multi	KMDDKDAAAIC(0.209)Q(0.209)P(0.209)S(0.209)A(0.02)G(0.02)V(0.02)H(0.02)I(0.02)V(0.02)M(0.02)PGYYSPESMGLLDPATSDGR	0.208961	0.0091838	C;Q;P;S	46416	Regular search	1	0		46416	101.46	-96.9724	-0.0377	0	P43304			3.05986e+06	23442	8.27895e+09	3.05986e+06	0.000369595
NYLSCDVEVR		-43.8454	0.000367934	728	-43.85	NaN	1	1	0	2	2	Multi	NYLSC(0.49)D(0.49)VEVR	0.489779	0.003274	C;D	14728	Regular search	1	0		14728	108.729	-43.8454	-12.09	0	P43304			284517	13031	7.73283e+08	284517	0.000367934
TVGLFLQGGK	Comp.:C	12.0003	0.000361544	1024	12	0.001861	105	105	0	1	1	Multi	T(0.023)V(0.977)GLFLQGGK	0.977433	0.00092718	V	6183	Regular search	1	0		6183	91.321	12.0003	7.81	0	P43304			843326	21375	2.33257e+09	843326	0.000361544
DKLVGAIVYYDGQHNDAR		780.281	0.000356031	1637	780.3	0	2	2	0	2	2	Multi	DKLVG(0.059)A(0.059)I(0.835)V(0.035)YYDGQHNDAR	0.835338	0.0011122	I	25877	Regular search	1	0		25877	133.116	780.281	-38.39	0	P43304			1.71121e+06	11059	4.80636e+09	1.71121e+06	0.000356031
CKDVLTGQEFDVR		-121.001	0.000354893	467	-121	NaN	1	1	0	0	0	Multi	C(0.495)K(0.495)DVLTGQEFDVR	0.495439	1.6115e-05	nterm;C;K	28589	Regular search	1	0		28589	155.882	-121.001	3.496	0	P43304			3.23779e+06	16632	9.1233e+09	3.23779e+06	0.000354893
LVGAIVYYDGQHNDAR		115.069	0.000353103	1349	115.1	NaN	1	1	0	5	5	Multi	LVG(0.489)A(0.489)I(0.01)V(0.01)YYDGQHNDAR	0.489325	0.00075467	G;A	19716	Regular search	1	0		19716	113.997	115.069	-4.713	0	P43304			1.08561e+06	8444	3.07449e+09	1.08561e+06	0.000353103
KMDDKDAAAICQPSAGVHIVMPGYYSPESMGLLDPATSDGR	Comp.:C	11.9993	0.00035147	1024	12	0.001861	105	105	0	0	0	Multi	K(0.202)M(0.202)D(0.202)D(0.202)K(0.012)D(0.012)A(0.012)A(0.012)A(0.012)I(0.012)C(0.012)Q(0.012)P(0.012)S(0.012)A(0.012)G(0.012)V(0.012)H(0.012)I(0.012)V(0.012)MPGYYSPESMGLLDPATSDGR	0.202261	0.000644	nterm;K;M;D	59805	Regular search	1	0		59805	95.5305	11.9993	2.262	0	P43304			2.9098e+06	30547	8.27895e+09	2.9098e+06	0.00035147
DKLVGAIVYYDGQHNDAR	Diffuse:2	0.871911	0.000350813	931	0.8735	0.001529	3	3	0	1	1	Multi	DKLVGAIV(0.012)YYD(0.012)G(0.012)Q(0.012)H(0.012)N(0.407)D(0.407)A(0.062)R(0.062)	0.406904	0.00080216	N;D	22790	Regular search	1	0		22790	151.173	0.871911	0.3604	0	P43304			1.68613e+06	14136	4.80636e+09	1.68613e+06	0.000350813
MNLAIALTAAR	Diffuse:2	1.907001;1.907478	0.000349674	966	1.907	0.0002398	3	3	0	0;1	0;1	Multi	MNLA(0.028)I(0.904)A(0.028)LTA(0.029)AR	0.903831	0.0026058	A;I	12456;14360	Regular search	2	0		12456;14360	107.147	1.907001;1.907478	13.73;11.3	0;0	P43304			272719.369655994;671568.399279142	33736;30477	2.70048e+09	944288	0.000349674
LAFLNVQAAEEALPR		23.9548	0.000346592	1082	23.96	0.001301	12	12	0	3	3	Multi	LAFLNVQA(0.129)A(0.129)E(0.695)E(0.037)ALPR	0.695422	0.019193	E	11584	Regular search	1	0		11584	96.0477	23.9548	-0.6693	0	P43304			4.05928e+06	27594	1.1712e+10	4.05928e+06	0.000346592
DKLVGAIVYYDGQHNDAR	Peptide:DKLVGAIVYYDGQHN.D	-342.164	0.000343251	130	-342.2	NaN	1	1	0	3	3	Multi	DKLVGAIVYYDGQ(0.012)H(0.197)N(0.197)D(0.197)A(0.197)R(0.197)	0.197495	0.013194	H;N;D;A;cterm;R	9901	Regular search	1	0		9901	98.0331	-342.164	5.756	-3	P43304			1.64979e+06	15070	4.80636e+09	1.64979e+06	0.000343251
ANLLEIAPHLSAPLPIMLPVYK		21.9509	0.00034111	1071	21.95	0	2	2	0	5	5	Multi	ANLLEIAPHLSAPL(0.017)P(0.235)I(0.235)M(0.235)L(0.235)P(0.017)V(0.017)YK	0.235418	0.016186	P;I;M;L	45830	Regular search	1	0		45830	95.9093	21.9509	2.396	0	P43304			6.59826e+06	36505	1.93435e+10	6.59826e+06	0.00034111
YGAATANYMEVVSLLK	Peptide:YGAATANYMEVVSLLKK.T	128.095	0.000338841	1365	128.1	0.002003	58	58	0	3	3	Multi	YGAATANYMEVVS(0.026)L(0.354)L(0.354)K(0.256)	0.353858	0.029275	L	48610	Regular search	1	0		48610	74.4385	128.095	-6.542	1	P43304			2.98406e+06	18449	8.80664e+09	2.98406e+06	0.000338841
LVQDYGLESEVAQHLAATYGDK	Comp.:12C-13C	-0.9857106;-0.983065;-0.9847239;-0.9950145	0.00033631	897	-0.9967	0.01079	58	58	0	0;1;4;5	0;1;4;5	Multi	L(0.02)V(0.02)Q(0.299)D(0.299)Y(0.299)G(0.02)L(0.02)E(0.02)SEVAQHLAATYGDK	0.298619	0.00038432	T;G;D;A;Y;cterm;K;L;E;Q	38680;34990;40254;46953	Regular search	4	0		38680;34990;40254;46953	94.0064	-0.9857106;-0.983065;-0.9847239;-0.9950145	-24.68;-11.98;-11.63;-2.302	0;0;0;0	P43304			2053199.81440662;2351709.28507368;1842624.51024057;2844628.80010369	22448;22169;22814;41394	2.70351e+10	9.09216e+06	0.00033631
ANLLEIAPHLSAPLPIMLPVYK	Cation:Ca	37.9464	0.000330468	1143	37.95	0.001856	41	40	1	2	2	Multi	ANLLEIAPHLSAP(0.017)L(0.017)P(0.237)I(0.237)M(0.237)L(0.237)P(0.017)VYK	0.236824	0.0077768	P;I;M;L	40350	Regular search	1	0		40350	113.256	37.9464	-0.01396	0	P43304			6.39241e+06	35494	1.93435e+10	6.39241e+06	0.000330468
MNLAIALTAAR	Diffuse:2	1.90179	0.000326784	965	1.899	0.002303	3	3	0	0	0	Multi	M(0.037)NL(0.037)A(0.88)I(0.037)ALTAAR	0.880108	0.033287	A	12304	Regular search	1	0		12304	88.6267	1.90179	11.08	0	P43304			882473	31360	2.70048e+09	882473	0.000326784
KFLYYEMGYK		-237.195	0.00032358	223	-237.2	NaN	1	1	0	1	1	Multi	KFLYYEMG(0.998)YK	0.997633	0.0031011	G	8253	Regular search	1	0		8253	113.252	-237.195	1.426	0	P43304			1.46372e+06	12393	4.52351e+09	1.46372e+06	0.00032358
KMDDKDAAAICQPSAGVHIVMPGYYSPESMGLLDPATSDGR		-80.9759	0.00031817	601	-80.98	NaN	1	1	0	0	0	Multi	KMDDKDAAAIC(0.104)Q(0.104)P(0.104)S(0.104)A(0.104)G(0.104)V(0.104)H(0.104)I(0.104)V(0.058)MPGYYSPESMGLLDPATSDGR	0.103986	0.0028308	C;Q;P;S;A;G;V;H;I	42015	Regular search	1	0		42015	117.16	-80.9759	-4.033	0	P43304			2.63412e+06	23045	8.27895e+09	2.63412e+06	0.00031817
LVQDYGLESEVAQHLAATYGDK	Comp.:O-NH3	-1.027211;-1.029345;-1.027746;-1.028947;-1.033	0.000310488	896	-1.031	0.004463	31	31	0	0;1;3;4;5	0;1;3;4;5	Multi	L(0.5)V(0.5)QDYGLESEVAQHLAATYGDK	0.499804	1.1081e-110	nterm;L;V	65730;65444;67386;68712;69386	Regular search	5	0		65730;65444;67386;68712;69386	259.323	-1.027211;-1.029345;-1.027746;-1.028947;-1.033	16.97;16.85;16.92;16.83;16.49	0;0;0;0;0	P43304			1509048.50744577;1305780.45846132;1707702.4377284;1945679.39208899;1925871.32834871	38257;38018;38151;38804;38511	2.70351e+10	8.39408e+06	0.000310488
KMDDKDAAAICQPSAGVHIVMPGYYSPESMGLLDPATSDGR	Aminoethylbenzenesulfonylation	183.035	0.000307411	1433	183	0.00128	90	90	0	3	3	Multi	K(0.01)M(0.01)D(0.14)D(0.14)K(0.14)D(0.14)A(0.14)A(0.14)A(0.14)ICQPSAGVHIVMPGYYSPESMGLLDPATSDGR	0.139863	0.0011316	D;K;A	47969	Regular search	1	0		47969	107.788	183.035	-0.57	0	P43304			2.54504e+06	25862	8.27895e+09	2.54504e+06	0.000307411
MNLAIALTAAR	Loss of ammonia	-17.02695;-17.02893	0.00030531	811	-17.02	0.007922	242	241	1	0;3	0;3	Multi	M(0.5)N(0.5)LAIALTAAR	0.499642	0.0018734	nterm;M;N	12688;11767	Regular search	2	0		12688;11767	110.173	-17.02695;-17.02893	9.908;16.75	0;0	P43304			436981.936836115;387500.943805319	39025;30126	2.70048e+09	824483	0.00030531
KMDDKDAAAICQPSAGVHIVMPGYYSPESMGLLDPATSDGR		184.036	0.000297464	1436	184	0.0003543	2	2	0	5	5	Multi	KMD(0.141)D(0.141)K(0.141)D(0.141)A(0.141)A(0.141)A(0.141)ICQPSAGVHIVMPGYYSPESMGLLDPATSDGR	0.140949	0.00044173	D;K;A	51789	Regular search	1	0		51789	124.23	184.036	-0.7393	0	P43304			2.46269e+06	26438	8.27895e+09	2.46269e+06	0.000297464
KMDDKDAAAICQPSAGVHIVMPGYYSPESMGLLDPATSDGR	Acetaldehyde	26.0167	0.000293001	1095	26.02	0.001543	633	632	1	3	3	Multi	KMDDKDAAAICQPSAGVHIVMPGYYSP(0.019)E(0.312)S(0.312)M(0.312)G(0.019)L(0.019)LDPATSDGR	0.311779	0.0088918	E;S;M	63627	Regular search	1	0		63627	84.2437	26.0167	2.851	0	P43304			2.42574e+06	28391	8.27895e+09	2.42574e+06	0.000293001
ANLLEIAPHLSAPLPIMLPVYK		21.9481	0.000292073	1070	21.95	NaN	1	1	0	0	0	Multi	ANLLEIAPHLS(0.012)A(0.012)P(0.012)L(0.012)P(0.231)I(0.231)M(0.231)L(0.231)P(0.012)V(0.012)YK	0.231305	0.039688	P;I;M;L	47043	Regular search	1	0		47043	89.6734	21.9481	1.113	0	P43304			5.64971e+06	36292	1.93435e+10	5.64971e+06	0.000292073
CKDVLTGQEFDVR	Oxidation	15.99195;15.99546;15.99535;15.99541	0.000290144	1044	16	0.004337	892	886	6	0;2;4;5	0;2;4;5	Multi	CKDVLTGQE(0.014)F(0.972)D(0.014)VR	0.972366	2.8696e-21	F;E;G;Q;D	33905;33178;36585;6248	Regular search	4	0		33905;33178;36585;6248	163.529	15.99195;15.99546;15.99535;15.99541	-1.862;-4.563;-4.7;-1.745	0;0;0;0	P43304			1204031.21567491;362877.101879165;285045.425531499;795114.526005449	12034;9759;10283;12293	9.1233e+09	2.64707e+06	0.000290144
RWPIVGVR		16.0294	0.000285451	1046	16.03	0.001901	3	3	0	4	4	Multi	R(0.015)W(0.985)PIVGVR	0.985156	0.0040439	W	6204	Regular search	1	0		6204	105.362	16.0294	-2.949	0	P43304			431824	7815	1.51278e+09	431824	0.000285451
LVQDYGLESEVAQHLAATYGDK		38.01737;38.01343;38.01787;38.01673;38.01795	0.000266842	1145	38.02	0.003267	9	9	0	0;1;2;3;5	0;1;2;3;5	Multi	L(0.5)V(0.5)QDYGLESEVAQHLAATYGDK	0.499964	0.0049915	nterm;L;V	44107;40188;39444;42178;44591	Regular search	5	0		44107;40188;39444;42178;44591	137.179	38.01737;38.01343;38.01787;38.01673;38.01795	3.253;19.93;6.384;10.49;-16.1	0;0;0;0;0	P43304			1243435.07523101;1310374.07354449;1434123.81372171;1608760.6805326;1617411.59042152	30585;30328;29942;30358;30730	2.70351e+10	7.21411e+06	0.000266842
LVGAIVYYDGQHNDAR		-360.174	0.000264472	117	-360.2	NaN	1	1	0	1	1	Multi	LVGAIVYYDGQH(0.197)N(0.197)D(0.197)A(0.197)R(0.197)	0.197342	0.046645	H;N;D;A;cterm;R	26906	Regular search	1	0		26906	85.8486	-360.174	3.582	0	P43304			813117	13682	3.07449e+09	813117	0.000264472
KFLYYEMGYK	Comp.:C-N3	-30.01068;-30.00938;-30.01066	0.000257004	772	-30.01	0.0006101	3	3	0	0;1;2	0;1;2	Multi	KFLYYE(0.954)M(0.036)GYK	0.953505	0.008757	E;M	21329;18736;20357	Regular search	3	0		21329;18736;20357	102.122	-30.01068;-30.00938;-30.01066	2.434;3.568;3.554	0;0;0	P43304			346584.043791361;481706.026228212;334270.320552611	10706;10456;10461	4.52351e+09	1.16256e+06	0.000257004
EYACTAVDMISR	Peptide:Y.ACTAVDMISR	-292.107	0.00025684	171	-292.1	NaN	1	1	0	4	4	Multi	E(0.329)Y(0.329)A(0.329)C(0.014)TAVDMISR	0.328524	0.019471	nterm;E;Y;A	9204	Regular search	1	0		9204	88.6267	-292.107	-7.986	-2	P43304			1.65476e+06	15086	6.44277e+09	1.65476e+06	0.00025684
ANLLEIAPHLSAPLPIMLPVYK	Unmodified	0.001164839;-0.1317027	0.000254933	915	-0.008575	0.03321	1235	1219	16	0;0	0;0	Multi	A(0.045)N(0.045)L(0.045)L(0.045)E(0.045)I(0.045)A(0.045)P(0.045)H(0.045)L(0.045)S(0.045)A(0.045)P(0.045)L(0.045)P(0.045)I(0.045)M(0.045)L(0.045)P(0.045)V(0.045)Y(0.045)K(0.045)	0.0454546	0.0039247	nterm;A;N;L;E;I;P;H;S;M;V;Y;cterm;K	45113;46125	Regular search	2	0		45113;46125	119.221	0.001164839;-0.1317027	-2.053;-0.486	0;0	P43304			1785724.04208409;3145566.82597941	33608;34998	1.93435e+10	4.93129e+06	0.000254933
LVSEFPYIEAEVK		93.97413;93.97522	0.000249853	1318	93.97	0.0009571	20	20	0	0;4	0;4	Multi	LVSEFP(0.037)Y(0.924)I(0.037)EAEVK	0.923658	0.0023307	Y	42193;42076	Regular search	2	0		42193;42076	107.552	93.97413;93.97522	0.7374;0.8548	0;0	P43304			1834213.04591388;1430558.95800293	24104;24605	1.30668e+10	3.26477e+06	0.000249853
KMDDKDAAAICQPSAGVHIVMPGYYSPESMGLLDPATSDGR		13.9966	0.000248596	1035	14	0.002555	42	42	0	3	3	Multi	KMD(0.032)D(0.032)K(0.032)D(0.032)A(0.032)A(0.032)A(0.308)I(0.308)C(0.032)Q(0.032)PSAGV(0.032)H(0.032)I(0.032)VMPGYYSPESMGLLDPATSDGR	0.308281	0.017613	A;I	47411	Regular search	1	0		47411	96.665	13.9966	1.266	0	P43304			2.05811e+06	27619	8.27895e+09	2.05811e+06	0.000248596
RWPIVGVR	Comp.:C	12	0.000246177	1024	12	0.001861	105	105	0	2	2	Multi	R(0.9)W(0.025)P(0.072)IVGVR	0.900335	0.0012	nterm;R	5962	Regular search	1	0		5962	87.265	12	5.469	0	P43304			372411	13656	1.51278e+09	372411	0.000246177
LVGAIVYYDGQHNDAR	Peptide:LVGAIVYYDGQHND.A	-227.14	0.000243424	236	-227.1	0.0007907	2	2	0	4	4	Multi	LVGAIVYYDG(0.143)Q(0.143)H(0.143)N(0.143)D(0.143)A(0.143)R(0.143)	0.14284	3.8477e-05	G;Q;H;N;D;A;cterm;R	36718	Regular search	1	0		36718	129.16	-227.14	5.088	-2	P43304			748405	16847	3.07449e+09	748405	0.000243424
VIFFLPWQK	Comp.:13C-12C	1.002117;1.003295	0.000242485	941	1.004	0.008794	144	144	0	0;1	0;1	Multi	VIFF(0.332)L(0.332)P(0.332)WQK	0.331823	2.4458e-07	F;L;P;W	18139;14596	Regular search	2	0		18139;14596	141.994	1.002117;1.003295	0.884;-0.3321	0;0	P43304			1332937.93022796;1181272.89625381	33553;33138	1.03685e+10	2.51421e+06	0.000242485
CKDVLTGQEFDVR	Peptide:C.KDVLTGQEFDVR	-148.9966;-148.9964	0.000233979	351	-149	0.0003249	3	3	0	3;5	3;5	Multi	C(0.491)K(0.491)D(0.017)VLTGQEFDVR	0.491149	0.0012223	nterm;C;K;D	3789;4879	Regular search	2	0		3789;4879	112.267	-148.9966;-148.9964	-4.873;-4.748	-1;-1	P43304			1073606.64015295;1061052.37207612	9358;10047	9.1233e+09	2.13466e+06	0.000233979
ANLLEIAPHLSAPLPIMLPVYK		93.97098;93.97313;93.9736	0.00023269	1318	93.97	0.0009571	20	20	0	0;1;4	0;1;4	Multi	ANLLEIAPHLSAPLPIMLP(0.027)V(0.027)Y(0.473)K(0.473)	0.472561	1.6373e-05	Y;cterm;K;P;V	45158;45149;45180	Regular search	3	0		45158;45149;45180	122.776	93.97098;93.97313;93.9736	-2.064;0.1768;-1.963	0;0;0	P43304			1779987.5136659;1341129.47454951;1379925.43127079	33785;33389;34178	1.93435e+10	4.50104e+06	0.00023269
RGDVLAAWSGIRPLVTDPK		30.8831	0.000226597	1124	30.88	NaN	1	1	0	0	0	Multi	RGDVLAA(0.19)W(0.19)S(0.19)G(0.19)I(0.19)RPLVTDPK	0.189883	0.019536	A;W;S;G;I	7183	Regular search	1	0		7183	88.5906	30.8831	-6.341	0	P43304			3.34139e+06	13278	1.47459e+10	3.34139e+06	0.000226597
KMDDKDAAAICQPSAGVHIVMPGYYSPESMGLLDPATSDGR		199.027	0.00022585	1450	199	0.001884	2	2	0	3	3	Multi	KMD(0.162)D(0.162)K(0.162)D(0.162)A(0.162)A(0.162)AICQPSAGVHIVMPGYYSPESMGLLDPATSDGR	0.162334	0.00013772	D;K;A	47946	Regular search	1	0		47946	125.48	199.027	-1.622	0	P43304			1.8698e+06	24866	8.27895e+09	1.8698e+06	0.00022585
MNLAIALTAAR		-0.96138	0.000219332	899	-0.9621	0.003579	3	3	0	2	2	Multi	M(0.941)N(0.027)L(0.027)AIALTAAR	0.940622	0.0058207	nterm;M	11022	Regular search	1	0		11022	104.034	-0.96138	13.15	0	P43304			592301	31842	2.70048e+09	592301	0.000219332
LVQDYGLESEVAQHLAATYGDK		1.494668;1.489191	0.000214425	955	1.492	0.002739	2	2	0	2;5	2;5	Multi	LVQDYGLESEV(0.012)AQHLA(0.012)A(0.48)T(0.48)Y(0.012)GDK	0.480102	1.8827e-11	S;E;V;A;Q;H;L;T	39662;42146	Regular search	2	0		39662;42146	150.068	1.494668;1.489191	-13.93;2.549	0;0	P43304			3463002.64874994;2333998.80832023	32092;33502	2.70351e+10	5.797e+06	0.000214425
CKDVLTGQEFDVR		43.9614	0.000210942	1170	43.96	NaN	1	1	0	0	0	Multi	C(0.011)K(0.011)D(0.011)V(0.011)LT(0.235)G(0.235)Q(0.235)E(0.235)FDVR	0.235379	0.030627	T;G;Q;E	38408	Regular search	1	0		38408	91.2596	43.9614	-0.03791	0	P43304			1.92448e+06	13537	9.1233e+09	1.92448e+06	0.000210942
SEISLLPSDIDR	Comp.:C	12.0009	0.000210095	1024	12	0.001861	105	105	0	1	1	Multi	S(0.5)E(0.5)ISLLPSDIDR	0.499816	0.00092718	nterm;S;E	23577	Regular search	1	0		23577	91.321	12.0009	9.041	0	P43304			1.05663e+06	26369	5.02928e+09	1.05663e+06	0.000210095
EYACTAVDMISR		16.1236	0.000207885	1050	16.12	NaN	1	1	0	4	4	Multi	EYACTAVDM(0.95)I(0.046)SR	0.949611	1.8661e-10	M	27666	Regular search	1	0		27666	171.059	16.1236	-4.58	0	P43304			1.33936e+06	17931	6.44277e+09	1.33936e+06	0.000207885
GFITIVDVQR	Oxidation	15.995	0.000206606	1044	16	0.004337	892	886	6	0	0	Multi	G(0.5)F(0.5)ITIVDVQR	0.499996	0.00051069	nterm;G;F	13762	Regular search	1	0		13762	102.868	15.995	-4.654	0	P43304			1.78744e+06	16078	8.65142e+09	1.78744e+06	0.000206606
CVINATGPFTDSVR	Peptide:C.VINATGPFTDSVR	-148.996	0.000203751	351	-149	0.0003249	3	3	0	5	5	Multi	C(0.333)V(0.333)I(0.333)NATGPFTDSVR	0.333091	0.011583	nterm;C;V;I	25831	Regular search	1	0		25831	99.9195	-148.996	-8.156	-1	P43304			1.76114e+06	13508	8.6436e+09	1.76114e+06	0.000203751
CVINATGPFTDSVR		185.134	0.00019794	1441	185.1	NaN	1	1	0	3	3	Multi	C(0.951)V(0.046)INATGPFTDSVR	0.950832	0.0039314	nterm;C	44719	Regular search	1	0		44719	104.111	185.134	-7.127	0	P43304			1.71092e+06	13787	8.6436e+09	1.71092e+06	0.00019794
DKLVGAIVYYDGQHNDAR	Diffuse:2	1.90754	0.000193294	966	1.907	0.0002398	3	3	0	5	5	Multi	DKLVGAI(0.022)V(0.975)YYDGQHNDAR	0.974923	3.6899e-05	V	5607	Regular search	1	0		5607	164.827	1.90754	0.9645	0	P43304			929040	13496	4.80636e+09	929040	0.000193294
VIFFLPWQK	Deamidation	0.979478	0.000188633	940	0.9836	0.00449	861	855	6	5	5	Multi	VIFF(0.228)L(0.228)P(0.228)W(0.228)Q(0.044)K(0.044)	0.227642	1.4358e-05	F;L;P;W	16369	Regular search	1	0		16369	127.039	0.979478	0.2305	0	P43304			1.95585e+06	32813	1.03685e+10	1.95585e+06	0.000188633
ANLLEIAPHLSAPLPIMLPVYK		234.518	0.000184622	1481	234.5	NaN	1	1	0	4	4	Multi	ANLL(0.012)E(0.012)I(0.158)A(0.685)P(0.055)H(0.055)LSAPLPIMLPVYK	0.684562	0.011246	A	70358	Regular search	1	0		70358	93.1955	234.518	-0.005837	0	P43304			3.57124e+06	36873	1.93435e+10	3.57124e+06	0.000184622
SEISLLPSDIDR	Cation:Mg	21.9689	0.000177425	1072	21.97	0.0006101	3	3	0	0	0	Multi	SEI(0.2)S(0.2)L(0.2)L(0.2)P(0.2)SDIDR	0.199513	0.015394	I;S;L;P	8213	Regular search	1	0		8213	98.366	21.9689	6.396	0	P43304			892318	20997	5.02928e+09	892318	0.000177425
LAFLNVQAAEEALPR	K	128.096	0.000176067	1365	128.1	0.002003	58	58	0	3	3	Multi	L(0.2)A(0.2)F(0.2)L(0.2)N(0.2)VQAAEEALPR	0.19991	5.6992e-05	nterm;L;A;F;N	13319	Regular search	1	0		13319	113.083	128.096	-7.932	0	P43304			2.0621e+06	20653	1.1712e+10	2.0621e+06	0.000176067
DWSPTLYIR	Comp.:13C-12C	1.00283	0.000175233	941	1.004	0.008794	144	144	0	0	0	Multi	DWS(0.438)P(0.438)T(0.03)L(0.03)Y(0.03)I(0.03)R	0.437686	0.0015216	S;P	11774	Regular search	1	0		11774	104.082	1.00283	-2.576	0	P43304			1.17458e+06	25053	6.70297e+09	1.17458e+06	0.000175233
TVGLFLQGGK	Formylation	27.9923	0.00017326	1109	28	0.001404	36	36	0	1	1	Multi	T(0.992)VGLFLQGGK	0.991661	9.8801e-06	nterm;T	14333	Regular search	1	0		14333	148.838	27.9923	17.72	0	P43304			404141	30180	2.33257e+09	404141	0.00017326
KMDDKDAAAICQPSAGVHIVMPGYYSPESMGLLDPATSDGR		-61.9792	0.000171583	666	-61.98	0.003074	2	2	0	2	2	Multi	KMDDKDAAAI(0.087)C(0.087)Q(0.087)P(0.087)S(0.087)A(0.087)G(0.087)V(0.087)H(0.087)I(0.087)V(0.087)MPGYYSPESMGLLDPATSDGR	0.0867672	0.04668	I;C;Q;P;S;A;G;V;H	61434	Regular search	1	0		61434	87.7543	-61.9792	0.6644	0	P43304			1.42053e+06	22458	8.27895e+09	1.42053e+06	0.000171583
TVGLFLQGGKDWSPTLYIR		25.8959	0.000171216	1089	25.9	0.0005195	4	4	0	1	1	Multi	T(0.5)V(0.5)GLFLQGGKDWSPTLYIR	0.49978	1.8281e-08	nterm;T;V	62294	Regular search	1	0		62294	172.145	25.8959	10.06	0	P43304			1.17985e+06	35536	6.89097e+09	1.17985e+06	0.000171216
LVSEFPYIEAEVK	Unmodified	-0.0001640066;0.0005531412	0.000170568	915	-0.008575	0.03321	1235	1219	16	1;5	1;5	Multi	L(0.077)V(0.077)S(0.077)E(0.077)F(0.077)P(0.077)Y(0.077)I(0.077)E(0.077)A(0.077)E(0.077)V(0.077)K(0.077)	0.0769231	0.0017843	nterm;L;V;S;E;F;P;Y;I;A;cterm;K	36395;36966	Regular search	2	0		36395;36966	107.552	-0.0001640066;0.0005531412	5.094;4.017	0;0	P43304			1228672.98002594;1000103.1831417	28048;27393	1.30668e+10	2.22878e+06	0.000170568
GFITIVDVQR	Cation:Na	21.98332;21.98455;21.98441	0.000167362	1073	21.98	0.001583	152	152	0	0;2;3	0;2;3	Multi	G(0.5)F(0.5)ITIVDVQR	0.499999	3.3909e-05	nterm;G;F	14260;13140;15279	Regular search	3	0		14260;13140;15279	138.588	21.98332;21.98455;21.98441	22.86;22.45;22.75	0;0;0	P43304			598007.232404592;423291.074519608;426624.785753997	40293;39626;40258	8.65142e+09	1.44792e+06	0.000167362
EYACTAVDMISR	Diffuse:2	2.15302	0.000160795	987	2.153	NaN	1	1	0	3	3	Multi	EYA(0.013)C(0.486)T(0.486)A(0.013)VDMISR	0.486475	0.0069656	C;T	26807	Regular search	1	0		26807	102.292	2.15302	-3.898	0	P43304			1.03597e+06	14434	6.44277e+09	1.03597e+06	0.000160795
ANLLEIAPHLSAPLPIMLPVYK		22.9837	0.000159972	1078	22.98	0.00167	3	3	0	3	3	Multi	ANLLEIAPHLSAP(0.018)L(0.978)PIMLPVYK	0.978243	6.5298e-13	L	67250	Regular search	1	0		67250	177.567	22.9837	-0.02011	0	P43304			3.09442e+06	36175	1.93435e+10	3.09442e+06	0.000159972
LAFLNVQAAEEALPR	Comp.:O-H2	13.9815	0.000156029	1034	13.98	0.00333	13	13	0	0	0	Multi	LAFLNVQAAEEALP(0.493)R(0.493)	0.493249	1.0252e-08	P;cterm;R	43307	Regular search	1	0		43307	157.419	13.9815	-3.304	0	P43304			1.82741e+06	28419	1.1712e+10	1.82741e+06	0.000156029
ANLLEIAPHLSAPLPIMLPVYK	Cation:Mg	21.9679	0.000151659	1072	21.97	0.0006101	3	3	0	0	0	Multi	ANLLEIAPHL(0.014)S(0.479)A(0.479)P(0.014)L(0.014)PIMLPVYK	0.47887	1.3127e-05	S;A	45312	Regular search	1	0		45312	129.961	21.9679	-1.229	0	P43304			2.93362e+06	34266	1.93435e+10	2.93362e+06	0.000151659
RGDVLAAWSGIRPLVTDPK	Comp.:13C-12C	1.0026	0.000151605	941	1.004	0.008794	144	144	0	0	0	Multi	R(0.021)G(0.021)D(0.021)V(0.572)L(0.036)A(0.036)A(0.036)W(0.036)S(0.036)G(0.036)I(0.036)R(0.036)P(0.036)L(0.036)VTDPK	0.572271	0.00053897	V	24320	Regular search	1	0		24320	98.133	1.0026	1.415	0	P43304			2.23556e+06	20136	1.47459e+10	2.23556e+06	0.000151605
KFLYYEMGYK	Comp.:-CH4	-16.0195	0.000142294	814	-16.04	0.009366	20	20	0	0	0	Multi	KFLYYE(0.013)M(0.324)G(0.324)Y(0.324)K(0.013)	0.324124	0.044491	M;G;Y	22012	Regular search	1	0		22012	71.7529	-16.0195	2.897	0	P43304			643670	12754	4.52351e+09	643670	0.000142294
KFLYYEMGYK	Reduction	-15.995	0.000135923	815	-16	0.006463	321	321	0	4	4	Multi	KFLYYEM(0.824)G(0.078)Y(0.078)K(0.016)	0.82449	0.042193	M	3252	Regular search	1	0		3252	67.3272	-15.995	4.843	0	P43304			614848	12640	4.52351e+09	614848	0.000135923
FLYYEMGYK	K	128.096	0.000132271	1365	128.1	0.002003	58	58	0	2	2	Multi	FLYYE(0.01)M(0.01)G(0.327)Y(0.327)K(0.327)	0.326506	0.017186	G;Y;cterm;K	21219	Regular search	1	0		21219	78.1914	128.096	-7.943	0	P43304			196874	7273	1.48842e+09	196874	0.000132271
ANLLEIAPHLSAPLPIMLPVYK	Loss of ammonia	-17.0223	0.000130032	811	-17.02	0.007922	242	241	1	3	3	Multi	A(0.497)N(0.497)LLEIAPHLSAPLPIMLPVYK	0.497243	2.9959e-57	nterm;A;N	67939	Regular search	1	0		67939	226.81	-17.0223	11.04	0	P43304			2.51528e+06	43362	1.93435e+10	2.51528e+06	0.000130032
LVQDYGLESEVAQHLAATYGDK	Unmodified	0.159915	0.000129539	919	0.1599	6.981e-06	2	2	0	0	0	Multi	LVQDYG(0.058)L(0.058)E(0.058)S(0.058)E(0.058)V(0.058)A(0.058)Q(0.058)H(0.058)L(0.058)A(0.058)A(0.058)T(0.058)Y(0.058)G(0.058)D(0.058)K(0.058)	0.0579059	0.0031099	G;L;E;S;V;A;Q;H;T;Y;D;cterm;K	46148	Regular search	1	0		46148	115.459	0.159915	5.202	0	P43304			3.5021e+06	34969	2.70351e+10	3.5021e+06	0.000129539
LVGAIVYYDGQHNDAR	Loss of water	-18.0105	0.00012659	806	-18.01	0.004697	87	86	1	4	4	Multi	LVGAIVYYD(0.163)G(0.163)Q(0.163)H(0.163)N(0.163)D(0.163)AR	0.16288	0.00027143	D;G;Q;H;N	47453	Regular search	1	0		47453	138.383	-18.0105	-2.009	0	P43304			389199	10930	3.07449e+09	389199	0.00012659
LVSEFPYIEAEVK		93.9061	0.000121536	1317	93.91	NaN	1	1	0	0	0	Multi	LVSEFPY(0.988)IEAEVK	0.987596	0.0054919	Y	42168	Regular search	1	0		42168	138.588	93.9061	-1.444	0	P43304			1.58808e+06	24096	1.30668e+10	1.58808e+06	0.000121536
DWSPTLYIR		62.0002	0.000111325	1227	62	NaN	1	1	0	1	1	Multi	D(0.497)W(0.497)SPTLYIR	0.496724	0.033874	nterm;D;W	13384	Regular search	1	0		13384	91.2695	62.0002	-2.744	0	P43304			746211	22785	6.70297e+09	746211	0.000111325
DKLVGAIVYYDGQHNDAR		16.1036	0.000109105	1049	16.1	0.003623	2	2	0	1	1	Multi	DKLVGAIVY(0.994)YDGQHNDAR	0.993634	0.0019629	Y	23116	Regular search	1	0		23116	109.11	16.1036	-0.9119	0	P43304			524397	10443	4.80636e+09	524397	0.000109105
CKDVLTGQEFDVR	Unmodified	-0.000538593	0.000108945	915	-0.008575	0.03321	1235	1219	16	0	0	Multi	C(0.077)K(0.077)D(0.077)V(0.077)L(0.077)T(0.077)G(0.077)Q(0.077)E(0.077)F(0.077)D(0.077)V(0.077)R(0.077)	0.0769231	0.0038238	nterm;C;K;D;V;L;T;G;Q;E;F;cterm;R	34083	Regular search	1	0		34083	112.267	-0.000538593	1.159	0	P43304			993937	14656	9.1233e+09	993937	0.000108945
LVQDYGLESEVAQHLAATYGDK		94.9753	9.88706e-05	1323	94.97	0.0008478	2	2	0	0	0	Multi	LVQDYGLESEVAQHLAAT(0.024)Y(0.925)G(0.024)D(0.024)K	0.925297	6.0095e-30	Y	41751	Regular search	1	0		41751	197.6	94.9753	-6.7	0	P43304			2.67298e+06	21739	2.70351e+10	2.67298e+06	9.88706e-05
LVQDYGLESEVAQHLAATYGDK	Comp.:O-H	14.9942	9.60645e-05	1040	14.99	0.005409	40	40	0	0	0	Multi	L(0.49)V(0.49)Q(0.019)DYGLESEVAQHLAATYGDK	0.490013	3.5801e-11	nterm;L;V	41960	Regular search	1	0		41960	157.209	14.9942	-5.605	0	P43304			2.59711e+06	22806	2.70351e+10	2.59711e+06	9.60645e-05
CKDVLTGQEFDVR		23.9778	9.59862e-05	1083	23.98	NaN	1	1	0	0	0	Multi	C(0.429)K(0.429)D(0.142)VLTGQEFDVR	0.428721	0.001272	nterm;C;K	38211	Regular search	1	0		38211	114.667	23.9778	0.8475	0	P43304			875711	14319	9.1233e+09	875711	9.59862e-05
LVQDYGLESEVAQHLAATYGDK		-0.515667	9.3708e-05	910	-0.5157	NaN	1	1	0	2	2	Multi	LVQ(0.327)D(0.327)Y(0.327)G(0.017)LESEVAQHLAATYGDK	0.326633	0.0030519	Q;D;Y	39796	Regular search	1	0		39796	110.337	-0.515667	4.057	0	P43304			2.53341e+06	33088	2.70351e+10	2.53341e+06	9.3708e-05
LVQDYGLESEVAQHLAATYGDK		73.00264;73.00357	9.36323e-05	1265	73.01	0.002743	3	3	0	1;3	1;3	Multi	L(0.448)V(0.448)Q(0.031)D(0.031)Y(0.031)GLESEVAQHLAATYGDK	0.44845	0.03181	nterm;L;V;D;Y	41485;42579	Regular search	2	0		41485;42579	89.3692	73.00264;73.00357	11.08;16.16	0;0	P43304			1559433.56129136;971924.061005302	37395;37550	2.70351e+10	2.53136e+06	9.36323e-05
DWSPTLYIR	Unmodified	-0.00366368	9.14206e-05	915	-0.008575	0.03321	1235	1219	16	3	3	Multi	D(0.111)W(0.111)S(0.111)P(0.111)T(0.111)L(0.111)Y(0.111)I(0.111)R(0.111)	0.111111	0.005389	nterm;D;W;S;P;T;L;Y;I;cterm;R	11799	Regular search	1	0		11799	87.7528	-0.00366368	5.761	0	P43304			612789	30495	6.70297e+09	612789	9.14206e-05
LVQDYGLESEVAQHLAATYGDK	Oxidation	15.9968	8.9989e-05	1044	16	0.004337	892	886	6	1	1	Multi	L(0.015)V(0.015)Q(0.034)D(0.428)Y(0.428)G(0.034)L(0.034)ESEVAQHLAATYGDK	0.42844	0.0043261	D;Y	39760	Regular search	1	0		39760	73.6163	15.9968	-12.05	0	P43304			2.43286e+06	22107	2.70351e+10	2.43286e+06	8.9989e-05
GFITIVDVQR	Comp.:C3H4O2	72.0207	8.82938e-05	1262	72.02	0.001145	10	10	0	0	0	Multi	GFITIVDV(0.015)Q(0.015)R(0.969)	0.969219	0.0013624	cterm;R	17585	Regular search	1	0		17585	112.312	72.0207	5.506	0	P43304			763866	25245	8.65142e+09	763866	8.82938e-05
DKLVGAIVYYDGQHNDAR	Unmodified	-0.192733	8.77507e-05	914	-0.1857	0.004479	5	5	0	3	3	Multi	D(0.056)K(0.056)L(0.056)V(0.056)G(0.056)A(0.056)I(0.056)V(0.056)Y(0.056)Y(0.056)D(0.056)G(0.056)Q(0.056)H(0.056)N(0.056)D(0.056)A(0.056)R(0.056)	0.0555556	2.7458e-05	nterm;D;K;L;V;G;A;I;Y;Q;H;N;cterm;R	22521	Regular search	1	0		22521	134.241	-0.192733	1.402	0	P43304			421762	14241	4.80636e+09	421762	8.77507e-05
CVINATGPFTDSVR	Acetylation	42.0113	8.73659e-05	1165	42.01	0.001703	13	13	0	1	1	Multi	C(0.499)V(0.499)INATGPFTDSVR	0.499493	0.026022	nterm;C;V	38638	Regular search	1	0		38638	92.2787	42.0113	17.74	0	P43304			755155	36774	8.6436e+09	755155	8.73659e-05
CVINATGPFTDSVR	Unmodified	0.0177773	8.58872e-05	915	-0.008575	0.03321	1235	1219	16	4	4	Multi	C(0.071)V(0.071)I(0.071)N(0.071)A(0.071)T(0.071)G(0.071)P(0.071)F(0.071)T(0.071)D(0.071)S(0.071)V(0.071)R(0.071)	0.0714286	0.0038238	nterm;C;V;I;N;A;T;G;P;F;D;S;cterm;R	36803	Regular search	1	0		36803	112.267	0.0177773	-3.302	0	P43304			742374	17904	8.6436e+09	742374	8.58872e-05
RGDVLAAWSGIRPLVTDPK	Comp.:O-H	14.9804	8.19165e-05	1040	14.99	0.005409	40	40	0	4	4	Multi	RGDVLAAWSGIRP(0.052)L(0.052)V(0.662)T(0.052)D(0.052)P(0.052)K(0.052)	0.662332	0.03065	V	25643	Regular search	1	0		25643	71.3779	14.9804	-0.2964	0	P43304			1.20793e+06	18980	1.47459e+10	1.20793e+06	8.19165e-05
LVQDYGLESEVAQHLAATYGDK	Diffuse:2	2.00012	7.75876e-05	974	1.997	0.001698	37	36	1	0	0	Multi	LVQDYGLE(0.19)S(0.19)EV(0.19)A(0.19)Q(0.19)HLAATYGDK	0.189503	0.030352	E;S;V;A;Q	45193	Regular search	1	0		45193	126.278	2.00012	6.822	0	P43304			2.09759e+06	33862	2.70351e+10	2.09759e+06	7.75876e-05
GFITIVDVQR		21.9906	7.38009e-05	1074	21.99	0.001417	2	2	0	4	4	Multi	G(0.5)F(0.5)ITIVDVQR	0.5	0.0090304	nterm;G;F	15267	Regular search	1	0		15267	143.144	21.9906	22.69	0	P43304			638483	40934	8.65142e+09	638483	7.38009e-05
VIFFLPWQK	Comp.:SH3C-NO	16.9959	6.7315e-05	1055	17	0.003313	36	36	0	5	5	Multi	VIFFL(0.059)P(0.459)W(0.459)Q(0.011)K(0.011)	0.458989	0.014531	P;W	16204	Regular search	1	0		16204	77.5279	16.9959	-3.43	0	P43304			697958	28330	1.03685e+10	697958	6.7315e-05
LVSEFPYIEAEVK	Loss of water	-18.0098	5.45216e-05	806	-18.01	0.004697	87	86	1	4	4	Multi	L(0.054)V(0.054)S(0.888)EFPYIEAEVK	0.887558	0.012363	S	35537	Regular search	1	0		35537	80.5551	-18.0098	4.398	0	P43304			712422	28039	1.30668e+10	712422	5.45216e-05
LVQDYGLESEVAQHLAATYGDK		673.343	5.21035e-05	1619	673.3	NaN	1	1	0	2	2	Multi	LVQDYGLESEVAQHLAAT(0.028)Y(0.028)G(0.313)D(0.313)K(0.313)	0.312831	0.0060026	G;D;cterm;K	58828	Regular search	1	0		58828	96.6681	673.343	6.849	0	P43304			1.40862e+06	30323	2.70351e+10	1.40862e+06	5.21035e-05
KFLYYEMGYK	Comp.:-H4O2	-14.0147	4.61373e-05	825	-14.02	0.0006879	8	8	0	5	5	Multi	KFLYY(0.026)E(0.026)M(0.755)G(0.152)Y(0.039)K	0.755168	0.013982	M	23700	Regular search	1	0		23700	99.2279	-14.0147	-1.789	0	P43304			208702	10892	4.52351e+09	208702	4.61373e-05
LVQDYGLESEVAQHLAATYGDK		56.995	4.21931e-05	1215	56.99	NaN	1	1	0	3	3	Multi	L(0.046)V(0.046)Q(0.675)D(0.046)Y(0.046)G(0.046)L(0.046)E(0.046)SEVAQHLAATYGDK	0.675438	0.015078	Q	42461	Regular search	1	0		42461	94.0064	56.995	5.263	0	P43304			1.14069e+06	35906	2.70351e+10	1.14069e+06	4.21931e-05
LVQDYGLESEVAQHLAATYGDK		157.035	3.898e-05	1407	157	NaN	1	1	0	5	5	Multi	L(0.028)V(0.322)Q(0.322)D(0.322)YGLESEVAQHLAATYGDK	0.321825	0.018233	V;Q;D	47919	Regular search	1	0		47919	93.1779	157.035	-4.122	0	P43304			1.05383e+06	19532	2.70351e+10	1.05383e+06	3.898e-05
LVQDYGLESEVAQHLAATYGDK		72.0059	3.32354e-05	1261	72	0.002614	12	12	0	4	4	Multi	L(0.498)V(0.498)QDYGLESEVAQHLAATYGDK	0.498468	0.0047962	nterm;L;V	45533	Regular search	1	0		45533	104.747	72.0059	14.25	0	P43304			898521	38202	2.70351e+10	898521	3.32354e-05
